# Supplementary material for: Two-billion-year-old volcanism on the Moon from Chang’e-5 basalts
Source: Nature. 2021 Oct 19;600(7887):54–8. doi: 10.1038/s41586-021-04100-2 (PMC8636262; doi:10.1038/s41586-021-04100-2)
Supplement: Supplementary file 2 — This file contains Supplementary Tables 1–3. Supplementary Table 1, EMPA data of phosphate minerals; Supplementary Table 2, EMPA data of Zr-bearing minerals; Supplementary Table 3, Pb–Pb isotope data for the Chang’e-5 basalts. [file 41586_2021_4100_MOESM2_ESM.xlsx]

## Sheet: Table S1 phosphates
Minerals	Grain	SiO2	TiO2	Al2O3	MgO	MnO	FeO	CaO	P2O5	F	Cl	SO2	SrO	Y2O3	Nb2O5	La2O3	Ce2O3	Pr2O3	Nd2O3	Sm2O3	Eu2O3	Gd2O3	Dy2O3	Er2O3	Yb2O3	ZrO2	Total
Apatite	024-005-1	1.399	0.047	0.014	0.006	0.066	1.274	53.028	38.704	2.383	0.2	0.015	0.069	0.397	0	0.168	0.436	0.08	0.33	0.137	0.037	0.162	0.048	0.013	0	0.214	99.227
	024-005-2	1.47	0.038	0.009	0.003	0.04	1.224	52.465	38.978	2.596	0.2	0.022	0.079	0.394	0	0.129	0.434	0	0.371	0.061	0	0.194	0.069	0.032	0.028	0.199	99.035
	024-005-3	1.381	0.049	0.011	0	0.062	1.139	53.622	39.346	2.469	0.176	0.034	0.095	0.391	0	0.17	0.517	0.003	0.402	0.051	0.004	0.18	0.044	0.056	0.026	0.28	100.508
	024-005-4	0.927	0.015	0.061	0.004	0.056	0.871	52.879	38.632	3.676	0.311	0.036	0.223	0.238	0	0.086	0.332	0	0.2	0.105	0.019	0.095	0.099	0.049	0.023	0.222	99.159
	024-005-5	1.594	0.022	0.012	0.016	0.062	1.256	52.81	38.872	2.848	0.19	0.027	0.057	0.412	0	0.106	0.482	0.063	0.355	0.112	0.002	0.202	0.078	0.069	0.017	0.22	99.884
	028-006-1	2.07	0.145	0.081	0.005	0.14	3.371	49.508	38.656	2.644	0.209	0.41	0.079	0.473	0	0.197	0.789	0.03	0.669	0.12	0	0.248	0.1	0.05	0	0.511	100.505
	028-006-2	2.009	0.165	0.066	0	0.127	3.267	50.254	38.327	1.884	0.314	0.353	0.106	0.462	0	0.239	0.765	0.074	0.538	0.168	0.023	0.263	0.108	0.064	0	0.463	100.039
	028-006-3	2.387	0.193	0.071	0	0.141	3.885	49.339	37.985	2.945	0.495	0.418	0.061	0.443	0	0.187	0.722	0.072	0.504	0.109	0.014	0.256	0.059	0.028	0.027	0.467	100.808
	028-006-4	2.391	0.199	0.087	0.008	0.151	3.909	49.303	38.282	2.106	0.542	0.418	0.085	0.47	0	0.208	0.668	0.069	0.511	0.134	0.039	0.2	0.063	0.045	0.006	0.428	100.322
Merrillite	024-006-1	4.158	0.079	0.107	0.112	0.14	9.816	37.271	38.301	0.05	0.01	0	0.145	1.887	0.016	1.015	2.383	0.289	1.609	0.33	0.094	0.674	0.333	0.198	0.071	0.151	99.239
	024-006-2	2.34	0.077	0.113	0.108	0.148	10.854	38.463	38.429	0.149	0.005	0.011	0	1.811	0.004	0.99	2.351	0.306	1.413	0.416	0.046	0.639	0.293	0.202	0.056	0.139	99.363
	024-006-3	1.273	0.037	0.024	0.103	0.131	8.65	39.387	40.12	0.315	0.012	0.013	0.262	1.743	0	0.967	2.403	0.234	1.473	0.33	0.073	0.652	0.313	0.165	0.089	0.152	98.921
	42GP-002-1	2.633	0.063	0.092	0.096	0.129	8.366	38.744	39.42	0.457	0.004	0.008	0.169	1.715	0	0.888	2.351	0.319	1.426	0.402	0.013	0.683	0.28	0.181	0.064	0.17	98.673
	42GP-002-2	4.125	0.096	0.082	0.097	0.132	9.792	37.42	38.538	0.193	0.009	0.01	0.053	1.665	0	0.904	2.412	0.333	1.439	0.288	0.08	0.687	0.28	0.176	0.072	0.15	99.033
	42GP-002-3	1.521	0.041	0.027	0.076	0.101	7.217	39.941	40.775	0.256	0.01	0	0.326	1.694	0	1.009	2.483	0.31	1.468	0.317	0.071	0.696	0.284	0.142	0.043	0.116	98.924

## Sheet: Table S2 Zr-bearing minerals
Minerals	Grain	SiO2	TiO2	ZrO2	Al2O3	MgO	MnO	FeO	CaO	Cr2O3	Y2O3	Nb2O5	La2O3	Ce2O3	Pr2O3	Nd2O3	Sm2O3	Eu2O3	Gd2O3	Dy2O3	Er2O3	Yb2O3	HfO2	Ta2O5	WO3	Total
Baddeleyite	024-006-1	1.342	3.512	90.43	0.039	0.008	0.038	1.59	0.277	0	0	0.988	0.029	0	0	0	0	0	0.065	0.012	0.04	0.037	1.751	0.118	0	100.276
	024-006-2	0.78	2.828	90.612	0.068	0.006	0.048	1.92	0.36	0.008	0	0.878	0	0	0	0	0	0	0.036	0	0.059	0.042	1.589	0	0	99.234
	024-005-1	0.207	3.61	91.768	0.184	0.001	0.007	1.75	0.319	0.011	0	0.903	0	0.025	0	0	0.037	0	0.045	0.033	0.049	0.007	1.26	0.045	0	100.261
	024-005-2	0.1	3.117	91.83	0	0.005	0.015	1.423	0.178	0	0	0.906	0	0	0	0	0.016	0	0.052	0.063	0.063	0.044	2.43	0.072	0	100.314
	005-010-1	1.436	4.16	89.462	0.279	0.014	0.021	1.65	0.385	0.022	0	0.97	0.023	0	0	0	0.037	0	0.057	0.036	0.046	0	1.796	0.049	0	100.443
	005-010-2	1.236	4.341	89.258	0.291	0.013	0.035	1.49	0.376	0	0	0.878	0	0.038	0	0	0	0	0.04	0.064	0.076	0.025	1.908	0.066	0	100.135
Zirconolite	001-005-1	0.42	29.858	29.342	1.02	0	0.093	9.927	4.699	0	7.62	3.6	0.54	3.283	0.535	2.991	0.756	0.149	1.379	0.806	0.619	0.424	0.947	0.085	0	99.093
	001-005-2	0.34	28.748	31.741	0.83	0	0.08	8.928	4.513	0	7.79	3.993	0.432	2.64	0.456	2.859	0.905	0.139	1.489	1.023	0.805	0.484	0.871	0.124	0	99.19
	001-005-3	0.36	28.456	31.43	0.47	0	0.092	9.001	4.557	0	7.943	4.062	0.431	2.586	0.507	3.005	0.955	0.095	1.512	1.051	0.778	0.476	0.868	0.159	0.029	98.823
	001-005-4	0.45	28.447	28.342	0.5	0	0.086	8.476	5.459	0	9.364	3.673	0.535	3.091	0.505	3.017	0.805	0.158	1.295	0.808	0.662	0.407	0.83	0.077	0	96.987
	001-005-5	0.5	28.675	28.412	0.86	0	0.069	9.265	5.037	0	9.74	3.789	0.622	3.292	0.52	3.105	0.854	0.131	1.404	0.867	0.656	0.438	0.863	0.063	0	99.162
	001-005-6	0.1	28.848	29.009	0.8	0	0.089	9.532	4.975	0	8.657	3.809	0.547	3.189	0.485	3.116	0.843	0.114	1.41	0.879	0.633	0.385	0.861	0.059	0.047	98.387
	002-002-1	0.58	28.346	32.964	0.773	0	0.066	8.648	4.82	0	6.821	2.544	0.129	1.323	0.25	7.089	0.84	0.041	1.488	1.263	0.809	0.236	0.84	0.162	0	100.032
Tranquillityite	028-006-1	16.437	15.419	16.803	1.476	0.043	0.264	44.868	1.104	0.022	0.6	0.384	0.018	0.07	0.068	0.098	0	0	0.089	0.11	0.239	0.039	0.406	0.013	0	98.57
	028-006-2	14.28	15.969	18.184	1.482	0.037	0.271	44.379	1.395	0.008	0.679	0.449	0	0.111	0	0.098	0.039	0.001	0.077	0.102	0.266	0.056	0.46	0	0	98.343
	028-006-3	13.732	16.898	18.078	1.441	0.036	0.269	45.516	1.148	0.011	0.613	0.357	0.039	0.001	0	0.06	0	0	0.164	0.06	0.231	0.07	0.393	0	0	99.117
	028-006-4	13.068	16.801	17.865	1.449	0.022	0.267	45.792	1.123	0.025	0.59	0.359	0	0.05	0	0.019	0.049	0	0.078	0.044	0.259	0.083	0.403	0	0	98.346
	025-008-1	14.64	16.707	17.727	1.496	0.025	0.282	44.642	1.19	0	0.588	0.352	0.017	0.03	0	0.056	0.014	0.038	0.085	0.091	0.208	0.06	0.438	0.019	0	98.705
	025-008-2	17.649	15.07	16.492	1.41	0.055	0.322	44.775	1.51	0.009	0.567	0.556	0.006	0.026	0	0.036	0	0	0.139	0.054	0.223	0.066	0.417	0.028	0	99.41

## Sheet: Table S3 Pb isotopes
Table S3. Pb-Pb isochron for the Chang'E-5 basalt
Pb-Pb isochron data for poikilitic basalt clast (17 clasts)
Mineral type	Analytical spots		204Pb/206Pb	%	207Pb/206Pb	%	208Pb/206Pb	%	204Pb	%	206Pb	%	207Pb	%	208Pb	%	90Zr216O2	%
Zr-bearing minerals	CE5C0000YJYX042GP-2-Bdy@1		4.79518e-06	44.7215	0.126474	0.350946	0.576032	0.161999	0.015625	44.7214	3258.48	0.0979416	424.775	0.271239	1876.99	0.12904	1771.88	0.132811
	CE5C0000YJYX042GP-2-Bdy@2		3.09943e-06	57.7351	0.126255	0.360176	0.0980527	0.34015	0.009375	57.735	3024.74	0.101654	393.623	0.281767	296.584	0.324605	3458.79	0.0950638
	CE5C0000YJYX042GP-2-Bdy@3		4.47944e-06	50.0001	0.127238	0.370048	0.0935437	0.361826	0.0125	50	2790.53	0.105834	364.506	0.292805	261.036	0.346002	3617.54	0.0929551
	CE5C0000YJYX042GP-2-Bdy@4		1.21984e-05	40.8251	0.126497	0.465716	0.304252	0.295223	0.01875	40.8248	1537.09	0.142593	199.609	0.395674	467.663	0.258503	1620.3	0.138884
	CE5C0000YJYX042GP-2-Bdy@5		3.19098e-05	21.8221	0.134633	0.406372	0.369887	0.237234	0.065625	21.8218	2056.58	0.123277	284.249	0.331573	760.701	0.202689	1668.71	0.136855
	CE5C0000YJYX042GP-2-Bdy@6		1.58651e-05	35.3556	0.129184	0.457571	0.431647	0.256475	0.025	35.3553	1575.78	0.140832	208.981	0.3867	680.183	0.21435	1618.01	0.138982
	CE5C0000YJYX042GP-2-Bdy@7		6.9312e-06	50.0002	0.12845	0.43444	0.0944856	0.448024	0.0125	50	1803.44	0.131644	237.813	0.362502	170.399	0.428247	2413.06	0.113809
	CE5C0000YJYX042GP-2-Bdy@8		1.20358e-05	44.7216	0.127204	0.498697	0.0948452	0.527138	0.015625	44.7214	1298.21	0.155157	169.264	0.429679	123.129	0.503786	1506.3	0.144043
	CE5C0000YJYX042GP-2-Bdy@9		1.1659e-05	33.3335	0.127417	0.390264	0.105267	0.368811	0.028125	33.3333	2412.29	0.113827	314.554	0.315197	253.936	0.350806	2373.51	0.114753
	CE5C0000YJYX042GP-2-Bdy@10		5.28813e-06	50.0002	0.126569	0.393662	0.123059	0.347355	0.0125	50	2363.79	0.114989	307.141	0.318978	290.884	0.32777	2354.36	0.115219
	CE5C0000YJYX042GP-2-Bdy@11		1.17124e-05	35.3556	0.128142	0.407354	0.274613	0.260688	0.025	35.3553	2134.48	0.121007	280.793	0.333608	586.156	0.230902	2059.92	0.123177
	CE5C0000YJYX042GP-2-Bdy@12		3.19532e-05	37.797	0.132594	0.648841	0.14442	0.601436	0.021875	37.7964	684.595	0.213658	93.1881	0.57909	98.8695	0.562206	4136.34	0.0869319
	CE5C0000YJYX042GP-2-Bdy@13		2.2998e-05	37.7969	0.129703	0.565331	0.473048	0.319861	0.021875	37.7964	951.17	0.181264	126.651	0.496732	449.949	0.263542	2302.95	0.116499
	CE5C0000YJYX042GP-2-Bdy@14		1.14606e-05	50.0003	0.129876	0.53249	0.374843	0.324178	0.0125	50	1090.7	0.169274	145.423	0.463564	408.84	0.276474	4896.6	0.079901
	CE5C0000YJYX042GP-2-Zrl@1		6.74616e-05	28.8685	0.143048	0.692127	0.621921	0.382905	0.0375	28.8675	555.872	0.237108	81.6317	0.618724	345.709	0.30066	179.04	0.417785
	CE5C0000YJYX042GP-2-Zrl@5		3.89734e-06	50.0001	0.126584	0.353164	0.604974	0.160789	0.0125	50	3207.32	0.0987196	416.793	0.273824	1940.34	0.126916	725.291	0.207577
	CE5C0100YJFM00103-003-5-Zrl@1		4.47776e-06	44.7214	0.125833	0.337662	1.3695	0.119347	0.015625	44.7214	3760.14	0.091176	473.15	0.257029	5149.5	0.07701	179.189	0.421851
	CE5C0100YJFM00103-003-5-Bdy@1		1.73174e-05	57.7355	0.126817	0.721536	0.627902	0.370028	0.009375	57.735	583.343	0.231458	73.9778	0.649955	366.282	0.2887	2514.53	0.112621
	CE5C0400YJFM00406-005-2-Bdy@1		6.76207e-06	70.7109	0.125935	0.579079	0.165122	0.488442	0.00625	70.7107	924.273	0.183882	119.495	0.51139	152.617	0.452507	1896.32	0.12838
	CE5C0400YJFM00406-005-2-Bdy@2		2.12659e-06	50.0001	0.126015	0.293967	0.143447	0.205872	0.0125	50	5877.95	0.0729292	760.415	0.202727	843.172	0.192522	7625.76	0.0640323
	CE5C0100YJFM00103-001-2-Bdy@1		1.35247e-05	40.8251	0.131216	0.477711	0.138229	0.430833	0.01875	40.8248	1386.35	0.150144	188.637	0.407019	191.634	0.403824	7694.19	0.0637471
	CE5C0100YJFM00103-001-2-Bdy@2		3.31584e-05	33.3339	0.131046	0.592203	0.115606	0.596271	0.028125	33.3333	848.2	0.19195	114.11	0.523316	98.0569	0.56453	6458.54	0.0695755
	CE5C0400YJFM00406-002-2-Bdy@1		2.64399e-05	70.7116	0.133758	1.06534	0.155784	0.990359	0.00625	70.7107	236.386	0.363596	32.4595	0.981194	36.8251	0.921199	1919.48	0.127605
	CE5C0400YJFM00406-002-2-Bdy@2		1.13737e-05	50.0003	0.127828	0.533963	0.125576	0.504847	0.0125	50	1099.03	0.168631	144.223	0.465489	138.011	0.475851	5292.57	0.076855
	CE5C0400YJFM00406-004-2-Bdy@1		6.8613e-06	50.0003	0.126922	0.433002	0.12544	0.392303	0.0125	50	1821.81	0.130979	239.77	0.36102	228.529	0.369793	7194.62	0.065922
	CE5C0100YJFM00103-025-1-Bdy@1		3.06748e-05	37.797	0.135118	0.615527	0.122066	0.605083	0.021875	37.7965	768.448	0.201665	103.831	0.548624	93.801	0.570489	3317.73	0.098048
	CE5C0100YJFM00103-025-1-Trq@1		9.87645e-06	44.7216	0.126749	0.44903	0.104228	0.436057	0.015625	44.7214	1704.76	0.1354	216.078	0.380317	177.685	0.414503	24.4484	1.14206
	CE5C0100YJFM00103-025-3-Bdy@1		4.85209e-05	33.3341	0.144702	0.657726	0.233653	0.509128	0.028125	33.3333	624.618	0.22368	90.3835	0.588017	145.944	0.457361	2404.36	0.115172
	CE5C0100YJFM00103-025-4-Trq@1		3.72112e-06	100	0.127094	0.589705	0.286285	0.392917	0.003125	100	893.159	0.187057	113.516	0.524699	255.698	0.345533	33.3866	0.977297
	CE5C0100YJFM00103-026-1-Bdy@1		1.37303e-05	37.7967	0.127969	0.447827	0.337241	0.266337	0.021875	37.7965	1716.79	0.134925	219.696	0.377172	578.97	0.229631	2965.67	0.103704
	CE5C0100YJFM00103-026-1-Trq@1		4.1365e-05	37.7972	0.134548	0.706165	0.474831	0.40947	0.021875	37.7965	569.854	0.234181	76.6728	0.638429	270.584	0.335894	29.627	1.03745
	CE5C0000YJYX042GP-2-Zrl@2		6.53132e-05	22.9416	0.136629	0.565206	0.300491	0.385716	0.059375	22.9416	909.081	0.185412	127.51	0.495056	273.171	0.33823	433.257	0.268571
	CE5C0000YJYX042GP-2-Zrl@3		0.000153994	25.8199	0.144715	0.913073	0.401416	0.598682	0.046875	25.8199	304.394	0.320414	45.222	0.831287	122.189	0.505722	478.404	0.255585
	CE5C0000YJYX042GP-2-Zrl@4		7.64273e-05	33.3333	0.135237	0.858242	0.160617	0.783346	0.028125	33.3333	367.997	0.291413	51.0908	0.782086	59.1065	0.727124	1119.8	0.16706
	CE5C0000YJYX042GP-2-Zrl@6		2.96273e-05	35.3553	0.127467	0.600042	0.0993371	0.640196	0.025	35.3553	843.817	0.192448	110.42	0.53199	83.8224	0.610585	781.688	0.19995
Mineral type	Analytical spots		204Pb/206Pb	%	207Pb/206Pb	%	204Pb	%	206Pb	%	207Pb	%	238U16O	%	232Th16O	%	40Ca231P16O3	%
Phosphate	CE5C0000YJYX042GP-2-Mer@2		3.10762e-05	20.8518	0.133851	0.339808	0.071875	20.8514	2312.86	0.11625	309.579	0.317748	7958.65	0.159214	21137	0.0976965	205707	0.124161
	CE5C0000YJYX042GP-2-Mer@3		0.000165565	30.1536	0.162478	1.04218	0.034375	30.1511	207.622	0.387964	33.7341	0.962485	282.526	0.844762	10223.7	0.14043	219292	0.12029
	CE5C0000YJYX042GP-2-Mer@5		9.83587e-05	33.335	0.144135	0.93547	0.028125	33.3333	285.943	0.33059	41.2144	0.870773	436.969	0.679267	13506.9	0.122177	291283	0.104638
	CE5C0100YJFM00103-007-4-AP@1		2.93217e-05	40.8256	0.13295	0.744688	0.01875	40.8248	484.445	0.253986	64.4067	0.696573	235.109	0.935438	565.209	0.603316	106312	0.172086
	CE5C0100YJFM00103-007-8-AP@1		6.85985e-05	30.1523	0.148241	0.731378	0.034375	30.1511	452.517	0.262793	67.0816	0.682544	512.382	0.633661	1277.22	0.401348	88289.9	0.188716
	CE5C0100YJFM00103-007-9-AP@1		5.78917e-05	33.3344	0.15087	0.751336	0.028125	33.3333	419.872	0.272818	63.3461	0.702379	369.208	0.746476	1071.09	0.438268	79765.9	0.198484
	CE5C0800YJFM00102GP-J10-Ap1@1		0.000565519	11.2539	0.293486	0.549415	0.246875	11.2509	459.806	0.260702	134.947	0.481228	294.505	0.835804	3195.69	0.253728	124057	0.159402
	CE5C0800YJFM00102GP-J10-Ap1@2		0.00103683	8.64309	0.461365	0.491273	0.41875	8.63868	410.134	0.276038	189.221	0.406393	262.657	0.885025	3783.36	0.233191	107104	0.171455
	CE5C0800YJFM00102GP-K07-Ap1@1		8.54225e-05	31.6243	0.146915	0.871545	0.03125	31.6228	323.973	0.310582	47.5964	0.810295	908.426	0.475899	2876.56	0.267438	79204.8	0.199182
	CE5C0800YJFM00102GP-L12-Ap1@1		0.000372642	13.133	0.23864	0.565048	0.18125	13.1306	508.027	0.248021	121.235	0.507713	1107.89	0.430938	8632.32	0.154383	35283.8	0.297972
	CE5C0800YJFM00102GP-H08-Ap1@1		9.91271e-05	40.8275	0.137815	1.3477	0.01875	40.8248	143.298	0.466989	19.7487	1.25793	300.08	0.828003	838.784	0.495251	112810	0.167094
	CE5C0800YJFM00102GP-H08-Ap1@2		0.000318044	27.7398	0.212846	1.22944	0.040625	27.735	118.779	0.512928	25.2816	1.11179	287.53	0.84588	1178.6	0.417799	87044.1	0.190054
	CE5C0800YJFM00102GP-H08-Ap1@3		7.78799e-05	33.3348	0.141941	0.901433	0.028125	33.3333	312.11	0.316429	44.3013	0.839889	454.322	0.672932	2417.06	0.291749	74354.8	0.205541
	CE5C0000YJYX042GP-2-Mer@1		0.00020528	24.2536	0.161452	0.936032	0.053125	24.2536	258.792	0.347499	41.7826	0.864831	573.027	0.593172	12443.4	0.127291	216624	0.121022
	CE5C0000YJYX042GP-2-Mer@4		0.000275769	17.1499	0.158704	0.772848	0.10625	17.1499	385.286	0.2848	61.1463	0.714901	716.287	0.530551	11635.3	0.131638	178408	0.133178
	CE5C0100YJFM00103-007-AP-2@2		0.000179833	64.6799	0.151135	2.40416	0.00746983	64.6799	41.5376	0.867371	6.27778	2.23112	486.85	0.650064	1364.8	0.388257	54170.3	0.24064
	CE5C0100YJFM00103-007-AP-3@1		0.000183032	53.6988	0.160186	1.96356	0.0108373	53.6988	59.2096	0.72649	9.48454	1.81517	709.876	0.538351	1519.88	0.367919	82533.2	0.195147
	CE5C0100YJFM00103-007-AP-5@1		0.000138683	42.1708	0.131075	1.46528	0.0175722	42.1708	126.707	0.496622	16.6082	1.37172	122.244	1.29728	4446.78	0.215092	161266	0.139989
	CE5C0100YJFM00103-007-AP-5@2		0.0001891	42.1708	0.136609	1.68006	0.0175722	42.1708	92.9256	0.579908	12.6945	1.56899	154.4	1.15432	6321.36	0.180403	158837	0.141044
	CE5C0100YJFM00103-007-AP-7@1		0.000312395	26.4964	0.136585	1.35688	0.0445118	26.4964	142.486	0.468319	19.4615	1.26718	104.654	1.40207	2638.19	0.279251	139488	0.150407
	CE5C0800YJFM00102GP-F09-Ap1@1		0.000215867	31.7285	0.141218	1.331	0.031042	31.7285	143.802	0.466171	20.3073	1.24051	359.229	0.756773	913.281	0.474623	113972	0.166246
	CE5C0800YJFM00102GP-F09-Ap1@2		0.000152016	42.1708	0.144932	1.46775	0.0175722	42.1708	115.595	0.519945	16.7534	1.36576	242.598	0.920887	831.515	0.49741	100971	0.176546
	CE5C0800YJFM00102GP-H06-Ap1@2		0.000120815	35.8557	0.137502	1.13852	0.0243071	35.8557	201.194	0.394113	27.6646	1.06284	486.973	0.649981	2470.22	0.288593	78640.7	0.199891
	CE5C0800YJFM00102GP-H06-Ap1@3		9.11898e-05	35.8557	0.134394	0.999148	0.0243071	35.8557	266.555	0.342402	35.8235	0.933996	451.113	0.675321	2195.83	0.306093	70990	0.210334
Mineral type	Analytical spots		204Pb/206Pb	%	207Pb/206Pb	%	208Pb/206Pb	%	204Pb	%	206Pb	%	207Pb	%	208Pb	%	238U16O	%	232Th16O	%	238U16O/208Pb	%
Plagioclase	CE5C0000YJYX042GP-2-Pl@1		0.00209587	21.8635	0.832289	1.05014	0.9732	1.00779	0.065375	21.8635	31.1923	0.707761	25.961	0.775799	30.3563	0.71744	0.95	16.2221	2	12.5	0.031295	16.238
	CE5C0000YJYX042GP-2-Pl@2		0.00216335	24.4704	0.846557	1.18862	0.957834	1.15062	0.0521875	24.4704	24.1235	0.804804	20.4219	0.874706	23.1063	0.822328	0.625	20	1.625	13.8675	0.0270489	20.0169
	CE5C0000YJYX042GP-2-Pl@5		8.4249e-05	4.26363	0.151767	0.3	0.852616	0.0408225	1.71906	4.26363	20404.6	0.0276724	3096.74	0.0710325	17397.2	0.0299688	25444.8	0.0991221	79316.6	0.0627687	1.46258	0.103553
	CE5C0100YJFM00103-025-Pl@1		0.00146328	13.9346	0.598188	0.772347	1.05742	0.872414	0.160938	13.9346	109.984	0.376916	65.7914	0.487333	115.398	0.367968	92.0226	1.64825	254.803	1.10745	0.797433	1.68882
	CE5C0100YJFM00103-025-Pl@3		0.000957615	17.92	0.462133	1.55217	0.983781	1.23427	0.0973136	17.92	101.621	0.39212	46.9623	0.576814	100.699	0.39391	207.356	1.09802	965.914	0.568795	2.05916	1.16654
	CE5C0100YJFM00103-026-Pl@2		0.000109386	31.8017	0.168183	0.787112	0.784862	0.417688	0.0308994	31.8017	282.48	0.235189	47.5083	0.573489	220.785	0.266026	929.042	0.518743	2754.32	0.336835	4.2079	0.582979
	CE5C0100YJFM00103-026-Pl@4		0.000559641	8.98166	0.308969	0.838674	1.11324	0.352046	0.38738	8.98166	692.194	0.150244	213.867	0.270295	765.83	0.142838	1361.31	0.42854	5321.01	0.242342	1.77757	0.451718
	CE5C0100YJFM00103-003-Pl@1		0.000487906	11.3837	0.282015	0.541759	1.18289	0.374095	0.241149	11.3837	494.254	0.177801	139.387	0.33481	584.01	0.163569	812.216	0.554797	3595.12	0.294828	1.39076	0.578407
	CE5C0000YJYX042GP-2-Pl@3		0.00878197	21.3201	0.319969	2.80637	1.42917	1.80137	0.071875	21.3201	8.18438	1.38171	2.61875	2.44266	11.6969	1.15578	8.1	5.55556	41.6501	2.44998	0.692492	5.67451
	CE5C0000YJYX042GP-2-Pl@4		0.0274725	16.9031	0.568681	3.29028	0.868917	2.9054	0.109375	16.9031	3.98125	1.98107	2.26406	2.62703	3.45938	2.12526	0.775	17.9605	0.05	70.7107	0.224029	18.0858
	CE5C0000YJYX042GP-2-Pl@6		0.000248343	3.98459	0.213237	0.149775	1.43779	0.0817809	1.96875	3.98409	7927.56	0.0628027	1690.45	0.136003	11398.2	0.0523826	8895.55	0.237156	54052.1	0.0963613	0.780437	0.242872
	CE5C0000YJYX042GP-2-Pl@7		0.024382	6.83926	0.660209	1.67322	1.75596	1.32188	0.684375	6.75737	28.0688	1.05515	18.5313	1.29859	49.2877	0.796263	13.7	6.04122	182.602	1.65476	0.27796	6.09347
	CE5C0100YJFM00103-003-Pl@2		0.00406636	26.7765	0.482799	2.86817	1.85558	2.02841	0.0471444	26.7261	11.5938	1.64177	5.71169	2.33907	21.5131	1.19124	10.6633	6.91714	97.8007	2.26108	0.495664	7.01897
	CE5C0100YJFM00103-003-Pl@3		0.0266831	28.0763	0.669902	6.87144	1.48116	5.62232	0.0437769	27.735	1.64062	4.36436	1.12149	5.27871	2.43003	3.54441	0.816327	25	1.3	19.6116	0.335933	25.25
	CE5C0100YJFM00103-003-Pl@4		0.0322202	33.828	0.733973	8.83548	1.79476	7.1628	0.0303071	33.3333	0.940625	5.7639	0.704484	6.66024	1.6882	4.25243	0.102041	70.7107	0	0	0.0604436	70.8384
	CE5C0100YJFM00103-025-Pl@2		0.00492611	28.9334	0.474026	3.43093	0.928145	2.79627	0.0404095	28.8675	8.20313	1.9518	3.96785	2.80639	7.61369	2.0024	5.91837	9.28477	19.9	5.01255	0.777333	9.49824
	CE5C0100YJFM00103-025-Pl@4		0.0195925	41.1943	0.711502	8.51452	1.45646	7.11535	0.0202047	40.8248	1.03125	5.50482	0.748711	6.46053	1.50198	4.50835	0.357143	37.7965	0.5	31.6228	0.237782	38.0644
	CE5C0100YJFM00103-025-Pl@5		0.00263468	44.776	0.617189	3.56921	0.996004	3.11226	0.0168373	44.7214	6.39063	2.21133	4.02472	2.78649	6.36509	2.19001	2.34694	14.7442	6.5	8.77058	0.36872	14.906
	CE5C0100YJFM00103-025-Pl@6		0.00322953	57.8215	0.450318	5.65403	1.04716	4.39428	0.0101024	57.735	3.12813	3.1607	1.4374	4.66269	3.27566	3.05281	2.55102	14.1421	7.90001	7.95557	0.778781	14.4679
	CE5C0100YJFM00103-025-Pl@7		0.00259079	26.7582	0.62746	2.10448	1.01028	1.83791	0.0471444	26.7261	18.1969	1.31047	11.6508	1.63775	18.384	1.28863	4.13265	11.1111	16.7	5.47176	0.224796	11.1856
	CE5C0100YJFM00103-025-Pl@8		0.00774545	35.4822	0.356047	5.82964	0.880348	4.35371	0.0269397	35.3553	3.47813	2.99745	1.26365	4.97293	3.06196	3.15754	2.2449	15.0756	6.45	8.80451	0.733157	15.4027
	CE5C0100YJFM00103-026-Pl@1		0.00318274	37.8522	0.757028	3.12109	0.911358	2.95673	0.0235722	37.7965	7.40625	2.05412	5.72117	2.33713	6.74975	2.1267	0.765306	25.8199	1.75	16.9031	0.113383	25.9073
	CE5C0100YJFM00103-026-Pl@3		0.00761929	37.9298	0.525371	5.39895	1.0736	4.39229	0.0235722	37.7965	3.09375	3.17821	1.65854	4.34073	3.32145	3.0317	3.87755	11.4708	10.8	6.80414	1.16743	11.8647
	CE5C0100YJFM00103-026-Pl@5		0.0108191	31.7811	0.486398	5.52178	0.995532	4.46009	0.0336746	31.6228	3.1125	3.16862	1.54481	4.49767	3.09859	3.13882	2.70408	13.7361	7.7	8.05823	0.87268	14.0901
	CE5C0100YJFM00103-026-Pl@6		0.0116339	35.5457	0.467942	6.48588	0.953166	5.22748	0.0269397	35.3553	2.31562	3.67359	1.10569	5.31628	2.20718	3.71904	1.53061	18.2574	5.55	9.49158	0.693471	18.6324
	CE5C0100YJFM00103-026-Pl@7		0.00833492	37.9423	0.480571	5.81625	1.01576	4.65583	0.0235722	37.7965	2.82813	3.32411	1.38685	4.7469	2.87269	3.25991	4.18368	11.0432	11.3	6.6519	1.45636	11.5143
	CE5C0100YJFM00103-026-Pl@8		0.00154382	50.0358	0.435383	3.42515	1.02868	2.64254	0.0134698	50	8.725	1.89253	3.87624	2.83936	8.97524	1.84428	9.08164	7.49532	29.5501	4.11345	1.01185	7.71888
Pb-Pb isochron data for subophitic basalt clast (18 clasts)
Mineral type	Analytical spots		204Pb/206Pb	%	207Pb/206Pb	%	208Pb/206Pb	%	204Pb	%	206Pb	%	207Pb	%	208Pb	%	90Zr216O2	%
Zr-bearing minerals	CE5C0100YJFM00103-001-5-Bdy@1		2.64292e-05	44.7219	0.13347	0.691833	1.00028	0.325126	0.015625	44.7214	591.203	0.229914	78.9077	0.621106	591.366	0.229883	2593.69	0.109775
	CE5C0100YJFM00103-001-5-Zrl@1		6.03644e-06	33.3334	0.126436	0.313663	1.38257	0.10753	0.028125	33.3333	4659.2	0.0819106	589.093	0.227322	6441.67	0.0696667	376.347	0.288162
	CE5C0100YJFM00103-001-11-Bdy@1		3.21853e-06	100	0.126573	0.564486	0.232173	0.4133	0.003125	100	970.939	0.179409	122.895	0.496445	225.426	0.372329	3143.51	0.0997161
	CE5C0100YJFM00103-001-11-Bdy@2		1.13709e-05	40.8251	0.127591	0.451265	0.627233	0.221744	0.01875	40.8248	1648.95	0.137673	210.391	0.380377	1034.28	0.17383	4288.78	0.0853736
	CE5C0100YJFM00103-001-11-Zrl@2		4.2685e-06	28.8678	0.126145	0.405097	2.03273	0.145713	0.009375	57.735	2196.32	0.119292	277.054	0.331471	4464.52	0.0836771	370.65	0.290368
	CE5C0100YJFM00103-001-15-Bdy@1		2.57276e-06	57.7351	0.125948	0.338979	0.105316	0.300018	0.009375	57.735	3643.94	0.0926179	458.948	0.257543	383.764	0.285364	2305.58	0.116431
	CE5C0100YJFM00103-003-12-Bdy@1		1.27658e-06	71.7108	0.125932	0.381446	0.10048	0.358757	0.003125	100	2603.48	0.109569	327.861	0.308759	261.596	0.341615	3413.43	0.096664
	CE5C0100YJFM00103-003-12-Bdy@2		3.63106e-06	57.7351	0.127232	0.372436	0.099698	0.34828	0.009375	57.735	2782.11	0.105994	353.972	0.297155	277.371	0.331759	3725.91	0.092523
	CE5C0400YJFM00406-004-12-Bdy@1		6.13421e-06	70.7109	0.127414	0.538328	0.059647	0.703293	0.00625	70.7107	1097.94	0.168714	139.893	0.472653	65.489	0.682757	3103.26	0.101379
	CE5C0400YJFM00406-004-12-Bdy@2		4.09842e-06	70.7108	0.126733	0.454098	0.067956	0.540733	0.00625	70.7107	1643.32	0.137908	208.262	0.387387	111.672	0.522851	3182.59	0.100108
	CE5C0100YJFM00103-024-3-Bdy@2		6.45446e-05	18.8988	0.143213	0.457595	0.209721	0.34791	0.0875	18.8982	1460.83	0.146267	209.211	0.386505	306.368	0.31567	3313.05	0.098118
	CE5C0100YJFM00103-024-3-Trq@1		9.80137e-06	71.7108	0.129124	0.550435	0.114895	0.536769	0.009375	57.735	1030.67	0.174133	133.085	0.484593	118.419	0.507739	15.2647	1.44533
	CE5C0100YJFM00103-025-2-Bdy@1		5.7869e-05	28.8683	0.144783	0.625312	0.222172	0.491463	0.0375	28.8675	698.284	0.211553	101.1	0.555981	155.139	0.4436	2767.9	0.107344
	CE5C0100YJFM00103-025-5-Bdy@2		5.39992e-06	57.7352	0.127695	0.430144	1.67863	0.162573	0.009375	57.735	1870.77	0.129254	238.888	0.361707	3140.32	0.098608	1622.42	0.140202
	CE5C0100YJFM00103-025-2-Trq@2		1.1235e-05	44.7216	0.128322	0.471025	0.09719	0.480057	0.015625	44.7214	1498.62	0.144412	192.305	0.403138	145.651	0.457821	21.6741	1.21295
	CE5C0100YJFM00103-026-2-Trq@1		6.82883e-06	40.825	0.126564	0.365032	1.52646	0.131626	0.01875	40.8248	2958.78	0.102781	374.476	0.288907	4516.45	0.082228	290.066	0.331564
	CE5C0100YJFM00103-026-3-Bdy@1		1.27776e-05	33.3335	0.129047	0.392857	0.214196	0.270682	0.028125	33.3333	2371.89	0.114793	306.084	0.319552	508.048	0.245135	5176.89	0.078497
	CE5C0100YJFM00102GP-T08-Bdy@1		1.72739e-06	100	0.125984	0.430432	0.115178	0.392434	0.003125	100	1924.04	0.127452	242.397	0.35908	221.606	0.37116	3624.9	0.0938033
	CE5C0100YJFM00102GP-T08-Bdy@2		2.00423e-06	100	0.125092	0.457843	0.115592	0.422035	0.003125	100	1658.27	0.137285	207.436	0.388158	191.682	0.399082	2801.73	0.106694
	CE5C0100YJFM00103-001-5-Zrl@2		0.000133066	50	0.15538	1.56786	0.276645	1.23902	0.0125	50	93.9381	0.576774	14.9844	1.44413	25.9875	1.09659	356.2	0.296199
	CE5C0100YJFM00103-001-10-Bdy@1		2.78196e-05	50	0.129282	0.795976	2.1014	0.32039	0.0125	50	449.324	0.263726	59.6346	0.723897	944.207	0.181931	2384.39	0.114491
	CE5C0100YJFM00103-003-12-Bdy@3		2.20646e-05	55.6188	0.126072	0.80292	0.080021	0.949485	0.010102	55.6188	457.837	0.261262	57.7205	0.735811	36.6368	0.912833	7544.14	0.065031
	CE5C0400YJFM00406-004-7-Bdy@1		3.72957e-05	17.0294	0.127025	0.367673	0.107131	0.330826	0.107759	17.0294	2889.31	0.104009	367.014	0.291828	309.534	0.314051	3992.74	0.089379
	CE5C0100YJFM00103-024-3-Bdy@1		3.42183e-05	68.1171	0.131291	1.18193	0.499248	0.685163	0.006735	68.1171	196.825	0.398463	25.8413	1.09969	98.2643	0.557382	1307.02	0.156204
Mineral type	Analytical spots		204Pb/206Pb	%	207Pb/206Pb	%	204Pb	%	206Pb	%	207Pb	%	238U16O	%	232Th16O	%	40Ca231P16O3	%
Phosphate	CE5C0100YJFM00103-007-1-AP@1		8.65933e-05	50.9175	0.143705	2.30124	0.00410237	76.183	47.3752	0.812176	6.80803	2.14247	181.248	1.0654	457.03	0.670929	60059.6	0.228583
	CE5C0100YJFM00103-007-1-AP@2		2.04709e-05	57.7364	0.130822	1.17128	0.00410237	76.183	200.4	0.394893	26.2166	1.09179	589.762	0.590631	1269.22	0.402612	116310	0.16458
	CE5C0100YJFM00103-007-2-AP@1		3.51237e-05	50.0015	0.131912	1.13164	0.00746983	56.4573	212.672	0.38333	28.054	1.05543	578.837	0.596179	1321.28	0.3946	74720.8	0.20504
	CE5C0100YJFM00103-007-6-AP@1		0.000212736	26.7292	0.182809	1.02247	0.0411444	24.0558	193.406	0.40197	35.3563	0.940144	1233.36	0.408432	3379.72	0.246731	103496	0.174394
	CE5C0100YJFM00103-007-6-AP@2		0.00010113	40.8276	0.158497	1.27522	0.0142047	40.941	140.461	0.471682	22.2625	1.18479	145.8	1.18787	434.882	0.687801	90537.6	0.186373
	CE5C0100YJFM00103-007-AP-11@1		0.000182724	18.8999	0.175401	0.658338	0.0882888	16.4219	483.182	0.254318	84.7505	0.607241	432.267	0.689885	1736.06	0.344247	74602.7	0.205201
	CE5C0100YJFM00103-007-AP-12@1		4.80514e-05	40.8261	0.134123	0.949613	0.0142047	40.941	295.615	0.325137	39.6489	0.887797	1644.98	0.353664	4605.48	0.211365	69975.4	0.211843
	CE5C0100YJFM00103-007-AP-13@2		5.37471e-05	70.7124	0.138283	1.43906	0.00673491	59.4579	125.307	0.499389	17.3278	1.34293	1181.86	0.417236	4626.93	0.210871	55958	0.23678
	CE5C0800YJFM00102GP-L13-Ap1@1		0.000605761	21.8285	0.309239	1.11284	0.0647166	19.1808	106.835	0.540841	33.0376	0.972574	216.531	0.97474	748.785	0.524168	34341.7	0.302024
	CE5C0800YJFM00102GP-L13-Ap1@2		0.000129085	40.8283	0.174963	1.38098	0.0142047	40.941	110.041	0.532903	19.2532	1.27402	255.662	0.89705	928.193	0.470794	80034	0.198154
	CE5C0800YJFM00102GP-H14-Ap1@1		0.000126995	28.8695	0.157824	0.919846	0.0344095	26.3049	270.952	0.339612	42.7626	0.854864	410.253	0.708152	2123.8	0.31124	62654.7	0.223822
	CE5C0800YJFM00102GP-H17-Ap1@1		8.33283e-05	57.7405	0.140658	2.27874	0.00410237	76.183	49.2314	0.796718	6.92482	2.12433	153.66	1.15709	341.095	0.776624	95536	0.181463
	CE5C0800YJFM00102GP-H17-Ap1@3		4.36971e-05	100.002	0.135284	1.67868	0.00410237	76.183	93.8819	0.576947	12.7008	1.5686	326.6	0.793676	693.454	0.544681	78705.7	0.19981
	CE5C0800YJFM00102GP-H15-Ap1@1		0.000208619	30.136	0.170233	1.14611	0.0344095	30.136	164.939	0.435277	28.0781	1.05498	416.404	0.702902	1125.55	0.427533	102160	0.175522
	CE5C0800YJFM00102GP-H15-Ap2@1		0.000485332	21.9744	0.21807	1.14882	0.0647166	21.9744	133.345	0.484104	29.0786	1.03667	148.413	1.17737	2957.38	0.263751	148180	0.145973
	CE5C0800YJFM00102GP-H17-Ap1@2		0.000451888	31.7285	0.215627	1.60803	0.031042	31.7285	68.6941	0.674476	14.8123	1.4525	190.938	1.03801	531.129	0.622371	82357.7	0.195354
	CE5C0800YJFM00102GP-H17-Ap2@1		0.000203925	46.9038	0.132718	1.96539	0.0142047	46.9038	69.6566	0.6698	9.24466	1.83857	229.822	0.946137	570.582	0.600469	101487	0.176099
	CE5C0800YJFM00102GP-K06-Ap1@1		0.000155301	33.6035	0.150144	1.16406	0.0276746	33.6035	178.199	0.418769	26.7556	1.08074	441.443	0.682677	1177.54	0.41799	110229	0.169023
	CE5C0800YJFM00102GP-P12-Ap1@2		0.000602322	26.4964	0.26591	1.42444	0.0445118	26.4964	73.9004	0.650284	19.6508	1.26106	139.073	1.21626	651.794	0.561815	74616.8	0.205181
	CE5C0400YJFM00406-005-6-AP@1		0.000133434	30.1511	0.145171	0.982476	0.034375	30.1511	257.617	0.34829	37.3985	0.914117	407.552	0.703354	4734.22	0.206367	74628.7	0.205175
	CE5C0800YJFM00102GP-N17-Ap1@1		0.000376551	16.9716	0.210809	0.792531	0.108493	16.9716	288.125	0.329336	60.7391	0.717291	268.891	0.874706	1245.21	0.406471	18293.8	0.413573
	CE5C0800YJFM00102GP-P12-Ap1@1		0.000326756	46.9038	0.156172	2.31686	0.0142047	46.9038	43.472	0.847854	6.7891	2.14546	111.937	1.35569	466.523	0.664066	65304	0.219253
Mineral type	Analytical spots		204Pb/206Pb	%	207Pb/206Pb	%	208Pb/206Pb	%	204Pb	%	206Pb	%	207Pb	%	208Pb	%	238U16O	%	232Th16O	%	238U16O/208Pb	%
Plagioclase	CE5C0100YJFM00103-001-Pl@1		0.00070556	9.90726	0.347366	0.489293	1.01452	0.380543	0.318378	9.90726	451.241	0.26316	156.746	0.632144	455.219	0.262008	661.421	0.614796	2577.82	0.311418	1.45297	0.668298
	CE5C0100YJFM00103-001-Pl@3		0.000570368	13.1477	0.307549	0.590495	1.14303	0.63541	0.180779	13.1477	316.952	0.313999	97.4781	1.05472	363.656	0.293143	454.116	0.74197	1799.47	0.372733	1.24875	0.79778
	CE5C0100YJFM00103-001-Pl@4		0.000721844	10.913	0.355982	0.62683	1.1119	0.819425	0.262399	10.913	363.512	0.293201	129.404	1.88032	402.222	0.278736	424.675	0.767258	2103.67	0.344732	1.05582	0.81632
	CE5C0100YJFM00103-001-Pl@6		0.000893655	5.31656	0.412709	0.55081	0.959139	0.47876	1.10558	5.31656	1237.14	0.158934	510.579	1.40517	1211.97	0.160576	2736.83	0.302236	9247.22	0.164424	2.25817	0.342244
	CE5C0100YJFM00103-001-Pl@7		0.00072775	7.55676	0.378157	0.853062	1.24025	0.871711	0.547241	7.55676	710.74	0.209686	268.771	4.31052	874.553	0.18903	636.983	0.626478	2580.92	0.311231	0.728352	0.654376
	CE5C0100YJFM00103-001-Pl@8		0.000623786	6.66348	0.302684	0.34403	1.04052	0.231745	0.703798	6.66348	1128.27	0.166425	341.509	0.299472	1173.99	0.163152	1041.1	0.490031	3385.82	0.271731	0.886807	0.516478
	CE5C0400YJFM00406-004-Pl@1		0.000661144	20.0868	0.32765	1.03602	1.17089	0.699516	0.0774515	20.0868	117.148	0.516485	38.3835	0.893238	137.167	0.47731	198.472	1.12233	944.114	0.514586	1.44694	1.21961
	CE5C0400YJFM00406-004-Pl@4		0.00165933	25.9491	0.674229	1.66105	0.943496	1.50804	0.0464095	25.9491	27.9688	1.05703	18.8574	1.27438	26.3885	1.08822	26.6837	3.06088	75.3504	1.82149	1.01119	3.24857
	CE5C0400YJFM00406-004-Pl@6	†	0.00232238	26.7179	0.855123	1.89666	0.916164	1.85082	0.0437769	26.7179	18.85	1.28756	16.1191	1.38511	17.2697	1.34519	0.102041	49.4975	0.25	31.6228	0.00590865	49.5158
	CE5C0400YJFM00406-004-Pl@7	†	0.00237676	26.7179	0.858002	1.917	0.94209	1.85902	0.0437769	26.7179	18.4188	1.30255	15.8033	1.39888	17.3521	1.34199	0.153061	40.4145	0.35	26.7261	0.00882088	40.4368
	CE5C0100YJFM00103-001-Pl@2		0.00317516	18.5969	0.832964	1.49148	0.903942	1.454	0.0976562	18.5695	30.7563	1.00799	26.1418	1.09335	27.8019	1.04788	0.795306	24.8199	1.86	16.6031	0.0286062	24.842
	CE5C0100YJFM00103-001-Pl@5	†	0.00242695	44.7214	0.871994	3.10197	0.874806	3.08783	0.016837	44.7214	6.9375	2.12238	6.17292	2.24999	6.06897	2.24281	0.0510204	100	0.3	40.8248	0.00840676	100.025
	CE5C0100YJFM00103-001-Pl@8	†	0.00372867	37.8618	0.869739	3.25174	0.871625	3.2378	0.0235722	37.7965	6.32188	2.22332	5.6106	2.36005	5.51031	2.35376	0.0510204	100	0.2	50	0.00925908	100.028
	CE5C0100YJFM00103-001-Pl@9		0.00353017	35.4132	0.868992	2.96033	0.963295	2.8719	0.0269397	35.3553	7.63125	2.02361	6.76684	2.14898	7.35115	2.03785	0.153061	57.735	0.15	57.735	0.0208214	57.771
	CE5C0100YJFM00103-001-Pl@10		0.00284774	25.854	0.797831	1.98734	0.944884	1.89296	0.0505118	25.8199	17.7375	1.32733	14.4403	1.47108	16.7599	1.34963	8.06123	7.95557	43.1001	3.40601	0.480983	8.06924
	CE5C0400YJFM00406-004-Pl@2		0.00232358	11.6373	0.770491	0.816128	0.951732	0.768433	0.249192	11.6248	107.245	0.539808	84.3174	0.608791	102.068	0.546897	52.4492	3.11891	155.152	1.79519	0.513865	3.1665
	CE5C0400YJFM00406-004-Pl@3		0.00231126	19.6326	0.640578	1.44941	0.940067	1.297	0.0875539	19.6116	37.8814	0.908266	24.7612	1.12341	35.6111	0.925886	33.4186	3.90732	122.553	2.01989	0.938433	4.01552
	CE5C0400YJFM00406-004-Pl@5		0.00135097	30.17	0.466556	1.88676	0.938373	1.52521	0.037042	30.1511	27.4188	1.06758	13.0535	1.54726	25.7291	1.08928	28.0103	4.2679	102.001	2.21404	1.08866	4.40471
	CE5C0100YJFM00103-024-Pl@1		0.045344	17.507	0.758964	5.34147	1.77365	4.38097	0.114493	17.1499	2.525	3.51799	1.95549	3.99758	4.47846	2.61087	0.255102	44.7214	0.75	25.8199	0.056962	44.7975
	CE5C0100YJFM00103-024-Pl@2		0.00262666	50.0609	0.405094	4.58225	0.95368	3.51227	0.0134698	50	5.12813	2.46857	2.11977	3.83955	4.89059	2.49844	5.35715	9.759	15.85	5.61656	1.0954	10.0737
	CE5C0100YJFM00103-024-Pl@3		0.00838588	40.9834	0.612923	5.82533	1.06939	4.98182	0.0202047	40.8248	2.40937	3.60141	1.5069	4.55389	2.57656	3.44214	0.969388	22.9416	3.6	11.7851	0.376233	23.1984
	CE5C0100YJFM00103-024-Pl@4		0.00852766	30.2702	0.496062	4.6435	0.917158	3.85449	0.037042	30.1511	4.34375	2.68221	2.19875	3.76997	3.98391	2.76818	1.47959	18.5695	5.25	9.759	0.371392	18.7747
Pb-Pb isochron data for equigranular basalt clast (10 clasts)
Mineral type	Analytical spots		204Pb/206Pb	%	207Pb/206Pb	%	208Pb/206Pb	%	204Pb	%	206Pb	%	207Pb	%	208Pb	%	90Zr216O2	%
Zr-bearing minerals	CE5C0400YJFM00406-002-7-Bdy@1		1.15914e-05	70.7111	0.130808	0.727703	0.101727	0.792272	0.00625	70.7107	539.192	0.240747	72.4066	0.656957	54.8502	0.754808	2074.4	0.122747
	CE5C0400YJFM00406-002-7-Bdy@2		8.01251e-06	25.82	0.128526	0.292484	0.415324	0.134936	0.046875	25.8199	5850.22	0.073102	777.346	0.200507	2429.74	0.113418	3423.92	0.0955466
	CE5C0400YJFM00406-002-3-Zrl@1		4.93329e-06	33.3334	0.127379	0.29451	0.762229	0.112593	0.028125	33.3333	5701.07	0.0740515	757.568	0.203107	4345.52	0.0848147	952.895	0.181099
	CE5C0100YJFM00103-003-12-Bdy@1		1.13901e-05	33.3335	0.127184	0.39145	0.075502	0.420008	0.028125	33.3333	2469.26	0.112507	314.049	0.315474	186.434	0.404659	3589.59	0.094263
	CE5C0400YJFM00406-005-10-Bdy@1		4.33139e-06	40.8249	0.127304	0.319663	0.221766	0.199438	0.01875	40.8248	4328.87	0.0849775	568.585	0.234442	959.997	0.180428	3707.75	0.0918177
	CE5C0400YJFM00406-005-10-Bdy@2		1.23494e-05	70.7111	0.130983	0.748966	0.112436	0.781619	0.00625	70.7107	506.096	0.248494	68.0534	0.677643	56.9034	0.741066	1713.48	0.135055
	CE5C0100YJFM00103-024-1-Bdy@1		1.53879e-05	37.7967	0.131698	0.476834	0.2678	0.319652	0.021875	37.7965	1421.57	0.148273	187.218	0.408576	380.695	0.283183	2764.64	0.107407
	CE5C0100YJFM00103-024-1-Zrl@1		8.55758e-06	37.7967	0.127467	0.477173	1.97	0.178906	0.0125	50	1460.69	0.146274	186.19	0.409702	2877.56	0.103011	721.298	0.210264
	CE5C0100YJFM00103-025-6-Bdy@1		2.46307e-05	44.7219	0.136147	0.669152	0.203886	0.534131	0.015625	44.7214	634.372	0.221954	86.3676	0.601533	129.339	0.485832	2509.34	0.112738
	CE5C0100YJFM00103-025-6-Bdy@2		4.73921e-06	57.7352	0.127782	0.422248	1.71223	0.157527	0.009375	57.735	1978.18	0.125696	252.774	0.351631	3387.1	0.094949	1160.81	0.165748
	CE5C0100YJFM00103-025-6-Trq@1		1.03038e-05	70.711	0.129032	0.697941	0.309767	0.462597	0.00625	70.7107	606.573	0.226983	78.2674	0.631894	187.896	0.403082	28.5364	1.05709
	CE5C0100YJFM00103-026-4-Zrl@1		8.09183e-06	21.3203	0.127761	0.344559	0.944007	0.135276	0.028125	33.3333	3475.73	0.094832	444.062	0.265311	3281.11	0.09647	397.31	0.283304
	CE5C0100YJFM00103-027-1-Bdy@1		2.32819e-05	33.3337	0.129926	0.512976	1.88285	0.198229	0.028125	33.3333	1208.02	0.160845	156.953	0.446231	2274.52	0.115862	1281.34	0.157761
	CE5C0100YJFM00103-003-12-Bdy@2		8.5701e-05	30.4629	0.127228	0.859582	0.13496	0.809447	0.033675	30.4629	392.936	0.282014	49.9924	0.790642	53.0304	0.758731	2561.86	0.111576
	CE5C0100YJFM00103-024-1-Bdy@2		5.15633e-05	39.3274	0.128411	0.857379	0.135708	0.808603	0.020205	39.3274	391.848	0.282405	50.3175	0.788083	53.1769	0.757685	2579.09	0.111203
	CE5C0100YJFM00103-026-4-Zrl@2		3.6953e-05	26.7179	0.129618	0.517709	2.9589	0.187329	0.043777	26.7179	1184.67	0.162422	153.554	0.451141	3505.31	0.093334	268.525	0.344606
	CE5C0100YJFM00103-027-1-Bdy@2		5.05632e-05	43.0817	0.127602	0.928737	0.129781	0.894574	0.016837	43.0817	332.989	0.306348	42.4901	0.857602	43.2156	0.840485	2496.19	0.113034
	CE5C0100YJFM00103-027-1-Bdy@3		7.28089e-05	34.0586	0.130106	0.876145	0.165417	0.7637	0.02694	34.0586	370.01	0.290619	48.1406	0.805703	61.2059	0.706242	2900.76	0.104857
Mineral type	Analytical spots		204Pb/206Pb	%	207Pb/206Pb	%	204Pb	%	206Pb	%	207Pb	%	238U16O	%	232Th16O	%	40Ca231P16O3	%
Phosphate	CE5C0400YJFM00406-002-AP@1		0.000374353	10.1034	0.236323	0.447039	0.30625	10.1015	818.079	0.195452	193.331	0.402057	2421.76	0.288557	5982.65	0.183591	111490	0.168075
	CE5C0400YJFM00406-002-AP@2		0.000158412	25.8219	0.179703	0.832642	0.046875	25.8199	295.906	0.324977	53.1752	0.766611	741.772	0.521357	2144.64	0.306615	93482.7	0.183455
	CE5C0400YJFM00406-002-AP@3		0.00152235	4.18805	0.627907	0.262918	1.78438	4.18487	1172.12	0.163289	735.982	0.206067	1443.96	0.373684	4902.45	0.202803	116382	0.164552
	CE5C0400YJFM00406-005-2-AP@1		4.35626e-05	50.0011	0.131819	0.971264	0.0125	50	286.943	0.330013	37.8246	0.908955	766.896	0.512746	2595.08	0.278738	174874	0.134499
	CE5C0400YJFM00406-005-2-AP@2		5.76211e-05	50.0014	0.141303	1.08338	0.0125	50	216.935	0.379546	30.6536	1.00969	519.858	0.622766	1899.67	0.325782	137555	0.15146
	CE5C0400YJFM00406-005-2-AP@3		9.13463e-05	50.0023	0.141296	1.3641	0.0125	50	136.842	0.477878	19.3352	1.27131	425.476	0.68838	1471.97	0.370098	87504.9	0.189558
	CE5C0400YJFM00406-005-6-AP@2		0.00115216	3.88885	0.517526	0.225917	2.06875	3.88661	1795.53	0.131934	929.236	0.183396	1215.18	0.40734	4571.34	0.210018	108202	0.170602
	CE5C0400YJFM00406-005-6-AP@3		0.000668908	5.97814	0.330138	0.310252	0.875	5.97614	1308.1	0.15457	431.855	0.269015	857.472	0.484911	2989.65	0.259694	41714.3	0.274107
	CE5C0400YJFM00406-005-6-AP@6		0.000184593	28.8702	0.164781	1.04723	0.0375	28.8675	203.15	0.392211	33.4753	0.966198	375.837	0.732429	1001.72	0.448633	38852.7	0.283991
	CE5C0100YJFM00103-007-AP-2@1		0.000141052	44.7259	0.162693	1.70491	0.0108373	44.7214	76.8317	0.637758	12.5	1.58114	725.616	0.53248	2172	0.307771	107682	0.170995
	CE5C0100YJFM00103-007-AP-10@1		2.79915e-05	57.7369	0.134147	1.34856	0.00410237	57.735	146.558	0.461767	19.6603	1.26076	370.566	0.745108	833.581	0.496796	95634.3	0.181371
	CE5C0100YJFM00103-007-AP-10@2		0.000100654	21.8229	0.154953	0.60189	0.0647166	21.8218	642.961	0.220467	99.6289	0.56007	909.866	0.475522	3773.02	0.233515	25665.4	0.349256
	CE5C0800YJFM00102GP-H06-Ap1@1		3.10196e-05	50.0013	0.133362	1.05479	0.00746983	50	240.81	0.360239	32.1149	0.98645	521.208	0.628273	2582.66	0.282241	93625.7	0.183293
	CE5C0400YJFM00406-002-AP@4		0.000898292	7.71517	0.37795	0.443127	0.525	7.71517	584.443	0.23124	220.89	0.376137	1310.22	0.39229	2928.55	0.262393	69876.3	0.212015
	CE5C0400YJFM00406-005-2-AP@4		0.000127528	31.6228	0.125649	1.08784	0.03125	31.6228	245.045	0.357113	30.7897	1.00746	951.253	0.46039	3398.45	0.243575	52564.1	0.244279
	CE5C0400YJFM00406-005-6-AP@4		0.000318895	25.8199	0.165057	1.23024	0.046875	25.8199	146.992	0.461084	24.2621	1.13491	217.019	0.963858	6542.12	0.175551	63613.7	0.222135
	CE5C0400YJFM00406-005-6-AP@5		0.000371551	25.8199	0.168445	1.31641	0.046875	25.8199	126.16	0.497697	21.2511	1.21265	243.734	0.909504	770.487	0.511541	40071.9	0.279649
Mineral type	Analytical spots		204Pb/206Pb	%	207Pb/206Pb	%	208Pb/206Pb	%	204Pb	%	206Pb	%	207Pb	%	208Pb	%	238U16O	%	232Th16O	%	238U16O/208Pb	%
Plagioclase	CE5C0400YJFM00406-002-Pl@2		0.000431786	8.9819	0.283141	0.840327	0.975536	0.765127	0.387359	8.9819	897.108	0.186639	254.008	0.350753	868.354	0.189704	1894.65	0.128428	10577.1	0.0543553	2.18189	0.229088
	CE5C0400YJFM00406-002-Pl@4		0.000810241	12.9818	0.421187	1.22846	1.07083	0.649597	0.185429	12.9818	228.856	0.369525	96.3914	0.569385	244.77	0.357311	189.889	0.405672	922.399	0.184063	0.775786	0.540593
	CE5C0400YJFM00406-002-Pl@5		0.000661144	20.0868	0.325688	2.46705	1.16832	1.76189	0.0774515	20.0868	117.148	0.516485	38.1536	0.905018	137.167	0.47731	198.472	0.396803	944.114	0.181934	1.44694	0.620707
	CE5C0400YJFM00406-002-Pl@6		0.00229315	26.7179	0.839665	2.33806	0.926345	1.07942	0.0437769	26.7179	19.0903	1.27944	16.0295	1.39626	17.2697	1.34519	0.450267	8.33086	1.4384	4.66107	0.0260726	8.43877
	CE5C0400YJFM00406-005-Pl@1		0.000623786	6.66348	0.305602	2.08153	1.04835	1.07924	0.703798	6.66348	1128.27	0.166425	344.801	0.301051	1173.99	0.163152	1041.1	0.173252	3385.82	0.0960712	0.886807	0.237981
	CE5C0400YJFM00406-005-Pl@3		0.00175805	7.61577	0.665946	1.45026	1.00015	0.842615	0.538793	7.61577	306.473	0.319322	204.094	0.3913	304.619	0.320292	80.8962	0.621528	333.009	0.306336	0.265565	0.699203
	CE5C0400YJFM00406-005-Pl@6		0.00214448	13.4893	0.767204	1.12232	0.967134	0.440013	0.17174	13.4893	80.0848	0.624669	61.4414	0.713172	77.9781	0.633051	14.0816	1.4897	63.7225	0.700291	0.180585	1.61863
	CE5C0400YJFM00406-002-Pl@1		0.00317685	44.7872	0.794429	3.63994	0.8784	3.52897	0.0168373	44.7214	5.3	2.42821	4.2964	2.69695	4.65552	2.56074	0.357143	37.7965	0.6	28.8675	0.0767138	37.8831
	CE5C0400YJFM00406-002-Pl@3	†	0.00524883	31.6997	0.8551	3.24257	0.925506	3.16422	0.0336746	31.6228	6.41563	2.20702	5.59796	2.36271	5.9377	2.26746	0.0510204	100	0.35	37.7965	0.00859262	100.026
	CE5C0400YJFM00406-002-Pl@7		0.00563935	28.9429	0.780721	3.14565	0.903192	3.01299	0.0404095	28.8675	7.16563	2.08832	5.70853	2.33971	6.47194	2.17186	2.65306	13.8675	7.40002	8.21995	0.409933	14.0365
	CE5C0400YJFM00406-005-Pl@2		0.00763163	44.8794	0.867746	5.47834	0.992117	5.30201	0.0168373	44.7214	2.20625	3.76355	1.9934	3.95938	2.18886	3.73457	0.0510204	100	0.45	34.4078	0.0233091	100.07
	CE5C0400YJFM00406-005-Pl@4		0.00665633	33.4361	0.470531	4.61674	1.10831	3.59347	0.0303071	33.3333	4.55313	2.61981	2.18611	3.78085	5.04628	2.4596	2.65306	13.8675	11.05	6.72673	0.525746	14.0839
	CE5C0400YJFM00406-005-Pl@5		0.0127731	21.4461	0.769714	3.51038	1.12638	3.17188	0.074084	21.3201	5.8	2.32119	4.55545	2.61914	6.533	2.16169	0.0510204	100	0.8	25	0.00780965	100.023
Pb-Pb isochron data for porphyritic basalt clast (2 clasts)
Mineral type	Analytical spots		204Pb/206Pb	%	207Pb/206Pb	%	208Pb/206Pb	%	204Pb	%	206Pb	%	207Pb	%	208Pb	%	238U16O	%	232Th16O	%	238U16O/208Pb	%
Plagioclase	CE5C0100YJFM00103-001-7-Lead@9		0.000778359	8.60998	0.358863	0.462065	1.0386	0.336413	0.421875	8.60663	542.006	0.240122	194.506	0.400836	562.929	0.235617	917.961	0.738053	3615.25	0.37194	1.63069	0.77475
	CE5C0100YJFM00103-001-7-Lead@12		0.000355807	35.3616	0.249704	1.47393	0.959438	0.953061	0.025	35.3553	70.2629	0.666904	17.5449	1.3346	67.4129	0.680855	162.352	1.75493	642.429	0.882231	2.40832	1.88237
	CE5C0100YJFM00103-001-3-Lead@16		0.00328647	23.6089	0.337738	2.65888	1.05058	1.88779	0.05625	23.5702	17.1156	1.35123	5.7806	2.32509	17.9813	1.3183	21.75	4.79463	79.0004	2.51577	1.20959	4.97257
	CE5C0100YJFM00103-001-3-Lead@17		0.000860698	22.9514	0.311146	1.36573	1.00136	0.951519	0.059375	22.9416	68.9847	0.673054	21.4643	1.20661	69.0785	0.672597	204.303	1.56441	801.65	0.78978	2.95755	1.70287
	CE5C0100YJFM00103-001-3-Lead@22		0.00113613	30.1683	0.365979	1.94173	1.05763	1.41754	0.034375	30.1511	30.2563	1.01629	11.0732	1.67992	32.0001	0.988212	29.7501	4.0996	120.351	2.03827	0.929687	4.21702
Pyroxene	CE5C0100YJFM00103-001-3-Lead@2		0.00112067	16.9125	0.528838	0.952627	0.963049	0.807883	0.109375	16.9031	97.5976	0.565858	51.6133	0.778118	93.9913	0.576611	60.4003	2.87718	241.254	1.43963	0.642615	2.93439
	CE5C0100YJFM00103-001-3-Lead@4		0.000750981	23.5799	0.342906	1.32411	1.42294	0.883023	0.05125	23.5702	68.2441	0.676696	23.4013	1.1556	97.107	0.567285	71.4004	2.64628	407.312	1.10797	0.735276	2.7064
	CE5C0100YJFM00103-001-3-Lead@8		0.000807654	11.401	0.341899	0.655161	1.23714	0.449765	0.225625	11.3961	279.359	0.334463	95.5123	0.572005	345.605	0.300705	307.707	1.27474	1379.63	0.602038	0.890341	1.30973
	CE5C0100YJFM00103-001-3-Lead@13		0.00130366	7.56421	0.557295	0.451843	1.22414	0.367906	0.546875	7.55929	419.491	0.272942	233.78	0.365618	513.516	0.246693	245.954	1.42581	1558.12	0.566511	0.478961	1.44699
	CE5C0100YJFM00103-001-3-Lead@14		0.00077407	13.0239	0.346589	0.705967	1.11585	0.498779	0.184375	13.0189	238.189	0.362217	82.5536	0.615264	265.784	0.342898	298.258	1.29478	1217.71	0.640815	1.12218	1.33941
	CE5C0100YJFM00103-001-3-Lead@15		0.000479328	11.8707	0.296188	0.537225	0.846429	0.383765	0.221875	11.8678	462.887	0.259833	137.102	0.477431	391.802	0.282422	822.948	0.779492	1813.93	0.525052	2.10042	0.829077
	CE5C0100YJFM00103-001-3-Lead@18		0.000303997	70.7214	0.219536	2.86983	1.22709	1.66093	0.00625	70.7107	20.5594	1.23288	4.51353	2.63128	25.2282	1.11297	28.5001	4.18854	143.151	1.86891	1.12969	4.33388
	CE5C0100YJFM00103-001-3-Lead@20		0.00068766	4.09755	0.353988	0.206641	1.09317	0.147859	1.8825	4.09616	2737.54	0.106853	969.058	0.179595	2992.61	0.102199	3514.17	0.377251	9629.97	0.227939	1.17428	0.390849
	CE5C0100YJFM00103-001-3-Lead@23		0.000751629	12.3143	0.328981	0.705662	1.28879	0.473255	0.18625	12.3092	247.795	0.355126	81.5199	0.619152	319.354	0.312819	259.305	1.38862	1310.68	0.617672	0.811967	1.42342
	CE5C0100YJFM00103-001-3-Lead@25		0.000737895	25.8294	0.343374	1.37171	0.940673	1.00742	0.046875	25.8199	63.5253	0.701379	21.8129	1.19693	59.7565	0.723158	53.4502	3.05852	287.156	1.31956	0.894467	3.14285
	CE5C0100YJFM00103-001-7-Lead@6		0.000695411	15.8166	0.365589	0.774788	0.722986	0.625777	0.132254	15.8114	190.181	0.405364	69.5281	0.670422	137.498	0.476737	148.902	1.83247	364.059	1.17194	1.08294	1.89347
	CE5C0100YJFM00103-001-7-Lead@7		0.000538212	16.6712	0.295288	0.800385	1.096	0.534712	0.1125	16.6667	209.025	0.38666	61.7226	0.711552	229.091	0.369338	330.109	1.23073	1372.49	0.603605	1.44095	1.28495
	CE5C0100YJFM00103-001-7-Lead@8		0.000646855	10.0029	0.351282	0.469099	0.935945	0.347872	0.345523	10	534.158	0.241879	187.64	0.408104	499.943	0.250019	858.307	0.76327	2948.18	0.411865	1.71681	0.803175
	CE5C0100YJFM00103-001-7-Lead@13		0.000848463	11.4756	0.408865	0.613596	0.955845	0.477955	0.2375	11.4708	279.918	0.334129	114.449	0.522545	267.558	0.341759	254.755	1.40097	888.956	0.749995	0.952146	1.44205
	CE5C0100YJFM00103-001-7-Lead@15		0.000668099	10.5443	0.370822	0.509119	1.02535	0.376299	0.29125	10.5409	435.938	0.267744	161.655	0.43968	446.989	0.264413	622.778	0.896042	2583.77	0.439944	1.39327	0.93424
	CE5C0100YJFM00103-001-3-Lead@6		0.0016937	19.6282	0.410406	1.48023	0.840857	1.19421	0.08125	19.6116	47.972	0.807108	19.688	1.25987	40.3376	0.880178	57.0002	2.96174	136.201	1.916	1.41308	3.08976
	CE5C0100YJFM00103-001-3-Lead@9		0.000687126	40.8389	0.231169	2.43938	1.14934	1.46343	0.01875	40.8248	27.2876	1.07015	6.30803	2.22576	31.3626	0.998205	52.2502	3.09344	226.404	1.4861	1.66601	3.25051
	CE5C0100YJFM00103-001-3-Lead@21		0.000834527	23.5801	0.229221	1.55742	0.776437	1.02993	0.05625	23.5702	67.4035	0.680903	15.4503	1.42219	52.3346	0.772737	113.351	2.10027	292.006	1.30856	2.16589	2.23791
Matrix	CE5C0100YJFM00103-001-3-Lead@1		9.73216e-05	4.67803	0.15693	0.3	0.273858	0.0995515	1.42813	4.6778	14674.3	0.0461731	2302.83	0.116557	4018.67	0.0881961	23984.2	0.144529	16633.3	0.17349	5.9682	0.169314
	CE5C0100YJFM00103-001-3-Lead@3		0.000619969	18.5753	0.315451	0.93336	0.877394	0.676346	0.090625	18.5695	146.177	0.462369	46.1116	0.823232	128.254	0.493618	128.801	1.97028	475.218	1.02576	1.00426	2.03117
	CE5C0100YJFM00103-001-3-Lead@5		0.00109526	12.5068	0.453398	0.732982	0.798982	0.620748	0.2	12.5	182.606	0.413686	82.793	0.614371	145.898	0.462809	112.551	2.10772	278.505	1.3399	0.771433	2.15793
	CE5C0100YJFM00103-001-3-Lead@7		0.00047059	7.85859	0.270767	0.364853	1.06475	0.237351	0.50625	7.85674	1075.78	0.170444	291.285	0.327554	1145.44	0.16518	1691.41	0.543735	6704	0.273166	1.47665	0.568272
	CE5C0100YJFM00103-001-3-Lead@10		0.000347958	15.433	0.218947	0.670738	1.11871	0.396116	0.13125	15.4303	377.201	0.287836	82.5869	0.615142	421.978	0.272136	798.196	0.791485	3525.98	0.376616	1.89156	0.836963
	CE5C0100YJFM00103-001-3-Lead@12		0.000656167	44.736	0.30793	2.33373	1.15512	1.56475	0.015625	44.7214	23.8125	1.14557	7.3326	2.06441	27.5063	1.06588	20.6	4.92665	102.501	2.20863	0.74892	5.04063
	CE5C0100YJFM00103-001-3-Lead@19		0.00103151	19.2549	0.417793	1.12652	1.12573	0.849363	0.084375	19.245	81.7974	0.618097	34.1744	0.95626	92.0819	0.582558	84.7505	2.42893	489.267	1.01093	0.920382	2.49782
	CE5C0100YJFM00103-001-3-Lead@28		0.000390451	24.2583	0.260906	1.04095	1.21783	0.646743	0.053125	24.2536	136.061	0.479249	35.4991	0.93825	165.699	0.434278	142.801	1.8712	746.09	0.818655	0.861813	1.92094
	CE5C0100YJFM00103-001-7-Lead@1		0.000776447	7.51938	0.393554	0.389861	1.37987	0.275068	0.553125	7.51646	712.379	0.20945	280.36	0.33387	982.994	0.178306	1545.27	0.568862	9281.79	0.232174	1.57201	0.596151
	CE5C0100YJFM00103-001-7-Lead@2		0.000868017	7.88452	0.408094	0.426694	0.892361	0.338136	0.503125	7.8811	579.626	0.232199	236.542	0.36348	517.236	0.245804	720.993	0.832784	1996.34	0.500494	1.39393	0.868302
	CE5C0100YJFM00103-001-7-Lead@4		0.000488932	20.4174	0.291318	0.939179	1.30873	0.599492	0.075	20.4124	153.396	0.451358	44.6868	0.836253	200.753	0.394546	266.756	1.36909	1531.88	0.571345	1.32877	1.42481
	CE5C0100YJFM00103-001-7-Lead@5		0.00122857	13.2535	0.515303	0.788206	0.927707	0.669236	0.178125	13.2453	144.986	0.464263	74.7116	0.646745	134.504	0.482013	121.951	2.02486	427.213	1.08186	0.90667	2.08144
	CE5C0100YJFM00103-001-7-Lead@10		0.000718332	10.1052	0.33143	0.536497	0.986117	0.384233	0.30625	10.1015	426.335	0.270742	141.3	0.470284	420.416	0.272642	620.277	0.897845	2447.17	0.452054	1.47539	0.938328
	CE5C0100YJFM00103-001-7-Lead@11		0.000698642	13.3677	0.306714	0.720635	1.10008	0.488026	0.175	13.3631	250.486	0.353214	76.8275	0.63778	275.555	0.336763	348.509	1.1978	1477.7	0.58172	1.26475	1.24424
	CE5C0100YJFM00103-001-7-Lead@14		0.000616303	10.7244	0.351154	0.51626	0.982488	0.378082	0.271875	10.7211	441.139	0.266161	154.908	0.449154	433.413	0.268522	1956.62	0.505547	498.918	1.0011	4.51444	0.572435
	CE5C0100YJFM00103-001-3-Lead@11		0.00114964	28.8841	0.378595	1.84733	1.56476	1.25311	0.0375	28.8675	32.6188	0.978794	12.3493	1.59076	51.0408	0.782469	37.5501	3.64905	231.254	1.47043	0.735688	3.732
	CE5C0100YJFM00103-001-3-Lead@24		0.00168867	30.1766	0.389102	2.31564	0.944888	1.7776	0.034375	30.1511	20.3563	1.23901	7.92066	1.9863	19.2344	1.27463	14.85	5.80259	60.1502	2.88315	0.772055	5.94094
	CE5C0100YJFM00103-001-3-Lead@26		0.00215517	57.7972	0.503118	4.58632	1.08764	3.71334	0.009375	57.735	4.35	2.68028	2.18856	3.77873	4.73125	2.57002	7.75001	8.03219	37.3501	3.65881	1.63805	8.43334
	CE5C0100YJFM00103-001-3-Lead@27		0.0021839	22.9666	0.302149	2.19988	1.24	1.44097	0.059375	22.9416	27.1876	1.07211	8.21469	1.95043	33.7126	0.962785	47.6002	3.24102	230.954	1.47138	1.41194	3.381
	CE5C0100YJFM00103-001-3-Lead@29		0.00128755	20.4256	0.405952	1.34847	1.18412	0.994758	0.075	20.4124	58.2503	0.732448	23.6468	1.14958	68.9753	0.673099	40.9001	3.49642	222.104	1.50041	0.592968	3.56062
	CE5C0100YJFM00103-001-7-Lead@3		0.0006261	30.1606	0.224652	1.73977	1.80546	0.940448	0.034375	30.1511	54.9033	0.754443	12.3342	1.59174	99.1257	0.561479	70.5003	2.66312	515.169	0.985186	0.711222	2.72166
All values and errors corrected for background. Ratios are corrected for relative detector yields with repeat measurements of NIST610 glass.
† Values used in calculation of initial Pb compositions
Bdy = baddeleyite; Zrl = zirconolite; Trq =tranquillityite; Ap = apatite; Pl = plagioclase
Shadowed data show significant terrestrial contamination and are not included for Pb-Pb isochron.
