# Supplementary material for: Two-billion-year-old volcanism on the Moon from Chang’e-5 basalts
Source: Nature. 2021 Oct 19;600(7887):54–8. doi: 10.1038/s41586-021-04100-2 (PMC8636262; doi:10.1038/s41586-021-04100-2)
Supplement: Supplementary file 3 — Source Data Fig. 2 [file 41586_2021_4100_MOESM3_ESM.xlsx]

## Sheet: Fig. 2 Pb-Pb isochrons
Fig. 2 the Pb-Pb isochron for the Chang'E-5 basalt
Mineral type	Analytical spots		204Pb/206Pb	%	207Pb/206Pb	%
Zr-bearing minerals	CE5C0000YJYX042GP-2-Bdy@1		4.79518e-06	44.7215	0.126474	0.350946
	CE5C0000YJYX042GP-2-Bdy@2		3.09943e-06	57.7351	0.126255	0.360176
	CE5C0000YJYX042GP-2-Bdy@3		4.47944e-06	50.0001	0.127238	0.370048
	CE5C0000YJYX042GP-2-Bdy@4		1.21984e-05	40.8251	0.126497	0.465716
	CE5C0000YJYX042GP-2-Bdy@5		3.19098e-05	21.8221	0.134633	0.406372
	CE5C0000YJYX042GP-2-Bdy@6		1.58651e-05	35.3556	0.129184	0.457571
	CE5C0000YJYX042GP-2-Bdy@7		6.9312e-06	50.0002	0.12845	0.43444
	CE5C0000YJYX042GP-2-Bdy@8		1.20358e-05	44.7216	0.127204	0.498697
	CE5C0000YJYX042GP-2-Bdy@9		1.1659e-05	33.3335	0.127417	0.390264
	CE5C0000YJYX042GP-2-Bdy@10		5.28813e-06	50.0002	0.126569	0.393662
	CE5C0000YJYX042GP-2-Bdy@11		1.17124e-05	35.3556	0.128142	0.407354
	CE5C0000YJYX042GP-2-Bdy@12		3.19532e-05	37.797	0.132594	0.648841
	CE5C0000YJYX042GP-2-Bdy@13		2.2998e-05	37.7969	0.129703	0.565331
	CE5C0000YJYX042GP-2-Bdy@14		1.14606e-05	50.0003	0.129876	0.53249
	CE5C0000YJYX042GP-2-Zrl@1		6.74616e-05	28.8685	0.143048	0.692127
	CE5C0000YJYX042GP-2-Zrl@5		3.89734e-06	50.0001	0.126584	0.353164
	CE5C0100YJFM00103-003-5-Zrl@1		4.47776e-06	44.7214	0.125833	0.337662
	CE5C0100YJFM00103-003-5-Bdy@1		1.73174e-05	57.7355	0.126817	0.721536
	CE5C0400YJFM00406-005-2-Bdy@1		6.76207e-06	70.7109	0.125935	0.579079
	CE5C0400YJFM00406-005-2-Bdy@2		2.12659e-06	50.0001	0.126015	0.293967
	CE5C0100YJFM00103-001-2-Bdy@1		1.35247e-05	40.8251	0.131216	0.477711
	CE5C0100YJFM00103-001-2-Bdy@2		3.31584e-05	33.3339	0.131046	0.592203
	CE5C0400YJFM00406-002-2-Bdy@1		2.64399e-05	70.7116	0.133758	1.06534
	CE5C0400YJFM00406-002-2-Bdy@2		1.13737e-05	50.0003	0.127828	0.533963
	CE5C0400YJFM00406-004-2-Bdy@1		6.8613e-06	50.0003	0.126922	0.433002
	CE5C0100YJFM00103-025-1-Bdy@1		3.06748e-05	37.797	0.135118	0.615527
	CE5C0100YJFM00103-025-1-Trq@1		9.87645e-06	44.7216	0.126749	0.44903
	CE5C0100YJFM00103-025-3-Bdy@1		4.85209e-05	33.3341	0.144702	0.657726
	CE5C0100YJFM00103-025-4-Trq@1		3.72112e-06	100	0.127094	0.589705
	CE5C0100YJFM00103-026-1-Bdy@1		1.37303e-05	37.7967	0.127969	0.447827
	CE5C0100YJFM00103-026-1-Trq@1		4.1365e-05	37.7972	0.134548	0.706165
	CE5C0100YJFM00103-001-5-Bdy@1		2.64292e-05	44.7219	0.13347	0.691833
	CE5C0100YJFM00103-001-5-Zrl@1		6.03644e-06	33.3334	0.126436	0.313663
	CE5C0100YJFM00103-001-11-Bdy@1		3.21853e-06	100	0.126573	0.564486
	CE5C0100YJFM00103-001-11-Bdy@2		1.13709e-05	40.8251	0.127591	0.451265
	CE5C0100YJFM00103-001-11-Zrl@2		4.2685e-06	28.8678	0.126145	0.405097
	CE5C0100YJFM00103-001-15-Bdy@1		2.57276e-06	57.7351	0.125948	0.338979
	CE5C0100YJFM00103-003-12-Bdy@1		1.27658e-06	71.7108	0.125932	0.381446
	CE5C0100YJFM00103-003-12-Bdy@2		3.63106e-06	57.7351	0.127232	0.372436
	CE5C0400YJFM00406-004-12-Bdy@1		6.13421e-06	70.7109	0.127414	0.538328
	CE5C0400YJFM00406-004-12-Bdy@2		4.09842e-06	70.7108	0.126733	0.454098
	CE5C0100YJFM00103-024-3-Bdy@2		6.45446e-05	18.8988	0.143213	0.457595
	CE5C0100YJFM00103-024-3-Trq@1		9.80137e-06	71.7108	0.129124	0.550435
	CE5C0100YJFM00103-025-2-Bdy@1		5.7869e-05	28.8683	0.144783	0.625312
	CE5C0100YJFM00103-025-5-Bdy@2		5.39992e-06	57.7352	0.127695	0.430144
	CE5C0100YJFM00103-025-2-Trq@2		1.1235e-05	44.7216	0.128322	0.471025
	CE5C0100YJFM00103-026-2-Trq@1		6.82883e-06	40.825	0.126564	0.365032
	CE5C0100YJFM00103-026-3-Bdy@1		1.27776e-05	33.3335	0.129047	0.392857
	CE5C0100YJFM00102GP-T08-Bdy@1		1.72739e-06	100	0.125984	0.430432
	CE5C0100YJFM00102GP-T08-Bdy@2		2.00423e-06	100	0.125092	0.457843
	CE5C0400YJFM00406-002-7-Bdy@1		1.15914e-05	70.7111	0.130808	0.727703
	CE5C0400YJFM00406-002-7-Bdy@2		8.01251e-06	25.82	0.128526	0.292484
	CE5C0400YJFM00406-002-3-Zrl@1		4.93329e-06	33.3334	0.127379	0.29451
	CE5C0100YJFM00103-003-12-Bdy@1		1.13901e-05	33.3335	0.127184	0.39145
	CE5C0400YJFM00406-005-10-Bdy@1		4.33139e-06	40.8249	0.127304	0.319663
	CE5C0400YJFM00406-005-10-Bdy@2		1.23494e-05	70.7111	0.130983	0.748966
	CE5C0100YJFM00103-024-1-Bdy@1		1.53879e-05	37.7967	0.131698	0.476834
	CE5C0100YJFM00103-024-1-Zrl@1		8.55758e-06	37.7967	0.127467	0.477173
	CE5C0100YJFM00103-025-6-Bdy@1		2.46307e-05	44.7219	0.136147	0.669152
	CE5C0100YJFM00103-025-6-Bdy@2		4.73921e-06	57.7352	0.127782	0.422248
	CE5C0100YJFM00103-025-6-Trq@1		1.03038e-05	70.711	0.129032	0.697941
	CE5C0100YJFM00103-026-4-Zrl@1		8.09183e-06	21.3203	0.127761	0.344559
	CE5C0100YJFM00103-027-1-Bdy@1		2.32819e-05	33.3337	0.129926	0.512976
Phosphate	CE5C0000YJYX042GP-2-Mer@2		3.10762e-05	20.8518	0.133851	0.339808
	CE5C0000YJYX042GP-2-Mer@3		0.000165565	30.1536	0.162478	1.04218
	CE5C0000YJYX042GP-2-Mer@5		9.83587e-05	33.335	0.144135	0.93547
	CE5C0100YJFM00103-007-4-AP@1		2.93217e-05	40.8256	0.13295	0.744688
	CE5C0100YJFM00103-007-8-AP@1		6.85985e-05	30.1523	0.148241	0.731378
	CE5C0100YJFM00103-007-9-AP@1		5.78917e-05	33.3344	0.15087	0.751336
	CE5C0800YJFM00102GP-J10-Ap1@1		0.000565519	11.2539	0.293486	0.549415
	CE5C0800YJFM00102GP-J10-Ap1@2		0.00103683	8.64309	0.461365	0.491273
	CE5C0800YJFM00102GP-K07-Ap1@1		8.54225e-05	31.6243	0.146915	0.871545
	CE5C0800YJFM00102GP-L12-Ap1@1		0.000372642	13.133	0.23864	0.565048
	CE5C0800YJFM00102GP-H08-Ap1@1		9.91271e-05	40.8275	0.137815	1.3477
	CE5C0800YJFM00102GP-H08-Ap1@2		0.000318044	27.7398	0.212846	1.22944
	CE5C0800YJFM00102GP-H08-Ap1@3		7.78799e-05	33.3348	0.141941	0.901433
	CE5C0100YJFM00103-007-1-AP@1		8.65933e-05	50.9175	0.143705	2.30124
	CE5C0100YJFM00103-007-1-AP@2		2.04709e-05	57.7364	0.130822	1.17128
	CE5C0100YJFM00103-007-2-AP@1		3.51237e-05	50.0015	0.131912	1.13164
	CE5C0100YJFM00103-007-6-AP@1		0.000212736	26.7292	0.182809	1.02247
	CE5C0100YJFM00103-007-6-AP@2		0.00010113	40.8276	0.158497	1.27522
	CE5C0100YJFM00103-007-AP-11@1		0.000182724	18.8999	0.175401	0.658338
	CE5C0100YJFM00103-007-AP-12@1		4.80514e-05	40.8261	0.134123	0.949613
	CE5C0100YJFM00103-007-AP-13@2		5.37471e-05	70.7124	0.138283	1.43906
	CE5C0800YJFM00102GP-L13-Ap1@1		0.000605761	21.8285	0.309239	1.11284
	CE5C0800YJFM00102GP-L13-Ap1@2		0.000129085	40.8283	0.174963	1.38098
	CE5C0800YJFM00102GP-H14-Ap1@1		0.000126995	28.8695	0.157824	0.919846
	CE5C0800YJFM00102GP-H17-Ap1@1		8.33283e-05	57.7405	0.140658	2.27874
	CE5C0800YJFM00102GP-H17-Ap1@3		4.36971e-05	100.002	0.135284	1.67868
	CE5C0400YJFM00406-002-AP@1		0.000374353	10.1034	0.236323	0.447039
	CE5C0400YJFM00406-002-AP@2		0.000158412	25.8219	0.179703	0.832642
	CE5C0400YJFM00406-002-AP@3		0.00152235	4.18805	0.627907	0.262918
	CE5C0400YJFM00406-005-2-AP@1		4.35626e-05	50.0011	0.131819	0.971264
	CE5C0400YJFM00406-005-2-AP@2		5.76211e-05	50.0014	0.141303	1.08338
	CE5C0400YJFM00406-005-2-AP@3		9.13463e-05	50.0023	0.141296	1.3641
	CE5C0400YJFM00406-005-6-AP@2		0.00115216	3.88885	0.517526	0.225917
	CE5C0400YJFM00406-005-6-AP@3		0.000668908	5.97814	0.330138	0.310252
	CE5C0400YJFM00406-005-6-AP@6		0.000184593	28.8702	0.164781	1.04723
	CE5C0100YJFM00103-007-AP-2@1		0.000141052	44.7259	0.162693	1.70491
	CE5C0100YJFM00103-007-AP-10@1		2.79915e-05	57.7369	0.134147	1.34856
	CE5C0100YJFM00103-007-AP-10@2		0.000100654	21.8229	0.154953	0.60189
	CE5C0800YJFM00102GP-H06-Ap1@1		3.10196e-05	50.0013	0.133362	1.05479
Plagioclase	CE5C0100YJFM00103-001-Pl@1		0.00070556	9.90726	0.347366	0.489293
	CE5C0100YJFM00103-001-Pl@3		0.000570368	13.1477	0.307549	0.590495
	CE5C0100YJFM00103-001-Pl@4		0.000721844	10.913	0.355982	0.62683
	CE5C0100YJFM00103-001-Pl@6		0.000893655	5.31656	0.412709	0.55081
	CE5C0100YJFM00103-001-Pl@7		0.00072775	7.55676	0.378157	0.853062
	CE5C0100YJFM00103-001-Pl@8		0.000623786	6.66348	0.302684	0.34403
	CE5C0400YJFM00406-004-Pl@1		0.000661144	20.0868	0.32765	1.03602
	CE5C0400YJFM00406-004-Pl@4		0.00165933	25.9491	0.674229	1.66105
	CE5C0400YJFM00406-004-Pl@6		0.00232238	26.7179	0.855123	1.89666
	CE5C0400YJFM00406-004-Pl@7		0.00237676	26.7179	0.858002	1.917
	CE5C0400YJFM00406-002-Pl@2		0.000431786	8.9819	0.283141	0.840327
	CE5C0400YJFM00406-002-Pl@4		0.000810241	12.9818	0.421187	1.22846
	CE5C0400YJFM00406-002-Pl@5		0.000661144	20.0868	0.325688	2.46705
	CE5C0400YJFM00406-002-Pl@6		0.00229315	26.7179	0.839665	2.33806
	CE5C0400YJFM00406-005-Pl@1		0.000623786	6.66348	0.305602	2.08153
	CE5C0400YJFM00406-005-Pl@3		0.00175805	7.61577	0.665946	1.45026
	CE5C0400YJFM00406-005-Pl@6		0.00214448	13.4893	0.767204	1.12232
	CE5C0000YJYX042GP-2-Pl@1		0.00209587	21.8635	0.832289	1.05014
	CE5C0000YJYX042GP-2-Pl@2		0.00216335	24.4704	0.846557	1.18862
	CE5C0000YJYX042GP-2-Pl@5		8.4249e-05	4.26363	0.151767	0.3
	CE5C0100YJFM00103-025-Pl@1		0.00146328	13.9346	0.598188	0.772347
	CE5C0100YJFM00103-025-Pl@3		0.000957615	17.92	0.462133	1.55217
	CE5C0100YJFM00103-026-Pl@2		0.000109386	31.8017	0.168183	0.787112
	CE5C0100YJFM00103-026-Pl@4		0.000559641	8.98166	0.308969	0.838674
	CE5C0100YJFM00103-003-Pl@1		0.000487906	11.3837	0.282015	0.541759
	CE5C0100YJFM00103-001-7-Lead@9		0.000778359	8.60998	0.358863	0.462065
	CE5C0100YJFM00103-001-7-Lead@12		0.000355807	35.3616	0.249704	1.47393
Pyroxene	CE5C0100YJFM00103-001-3-Lead@2		0.00112067	16.9125	0.528838	0.952627
	CE5C0100YJFM00103-001-3-Lead@4		0.000750981	23.5799	0.342906	1.32411
	CE5C0100YJFM00103-001-3-Lead@8		0.000807654	11.401	0.341899	0.655161
	CE5C0100YJFM00103-001-3-Lead@13		0.00130366	7.56421	0.557295	0.451843
	CE5C0100YJFM00103-001-3-Lead@14		0.00077407	13.0239	0.346589	0.705967
	CE5C0100YJFM00103-001-3-Lead@15		0.000479328	11.8707	0.296188	0.537225
	CE5C0100YJFM00103-001-3-Lead@18		0.000303997	70.7214	0.219536	2.86983
	CE5C0100YJFM00103-001-3-Lead@20		0.00068766	4.09755	0.353988	0.206641
	CE5C0100YJFM00103-001-3-Lead@23		0.000751629	12.3143	0.328981	0.705662
	CE5C0100YJFM00103-001-3-Lead@25		0.000737895	25.8294	0.343374	1.37171
	CE5C0100YJFM00103-001-7-Lead@6		0.000695411	15.8166	0.365589	0.774788
	CE5C0100YJFM00103-001-7-Lead@7		0.000538212	16.6712	0.295288	0.800385
	CE5C0100YJFM00103-001-7-Lead@8		0.000646855	10.0029	0.351282	0.469099
	CE5C0100YJFM00103-001-7-Lead@13		0.000848463	11.4756	0.408865	0.613596
	CE5C0100YJFM00103-001-7-Lead@15		0.000668099	10.5443	0.370822	0.509119
Matrix	CE5C0100YJFM00103-001-3-Lead@1		9.73216e-05	4.67803	0.15693	0.3
	CE5C0100YJFM00103-001-3-Lead@3		0.000619969	18.5753	0.315451	0.93336
	CE5C0100YJFM00103-001-3-Lead@5		0.00109526	12.5068	0.453398	0.732982
	CE5C0100YJFM00103-001-3-Lead@7		0.00047059	7.85859	0.270767	0.364853
	CE5C0100YJFM00103-001-3-Lead@10		0.000347958	15.433	0.218947	0.670738
	CE5C0100YJFM00103-001-3-Lead@12		0.000656167	44.736	0.30793	2.33373
	CE5C0100YJFM00103-001-3-Lead@19		0.00103151	19.2549	0.417793	1.12652
	CE5C0100YJFM00103-001-3-Lead@28		0.000390451	24.2583	0.260906	1.04095
	CE5C0100YJFM00103-001-7-Lead@1		0.000776447	7.51938	0.393554	0.389861
	CE5C0100YJFM00103-001-7-Lead@2		0.000868017	7.88452	0.408094	0.426694
	CE5C0100YJFM00103-001-7-Lead@4		0.000488932	20.4174	0.291318	0.939179
	CE5C0100YJFM00103-001-7-Lead@5		0.00122857	13.2535	0.515303	0.788206
	CE5C0100YJFM00103-001-7-Lead@10		0.000718332	10.1052	0.33143	0.536497
	CE5C0100YJFM00103-001-7-Lead@11		0.000698642	13.3677	0.306714	0.720635
	CE5C0100YJFM00103-001-7-Lead@14		0.000616303	10.7244	0.351154	0.51626
All values and errors are corrected for background. Ratios are corrected for relative detector yields with repeat measurements of an external standard (NIST610 glass).
Abbreviation: Bdy = baddeleyite; Zrl = zirconolite; Trq =tranquillityite; Ap = apatite; Pl = plagioclase

## Sheet: Fig. 2 Insert panel
Mineral type	Analytical spots		204Pb/206Pb	%	207Pb/206Pb	%
Zr-bearing minerals	CE5C0000YJYX042GP-2-Bdy@1		4.79518e-06	44.7215	0.126474	0.350946
	CE5C0000YJYX042GP-2-Bdy@2		3.09943e-06	57.7351	0.126255	0.360176
	CE5C0000YJYX042GP-2-Bdy@3		4.47944e-06	50.0001	0.127238	0.370048
	CE5C0000YJYX042GP-2-Bdy@4		1.21984e-05	40.8251	0.126497	0.465716
	CE5C0000YJYX042GP-2-Bdy@5		3.19098e-05	21.8221	0.134633	0.406372
	CE5C0000YJYX042GP-2-Bdy@6		1.58651e-05	35.3556	0.129184	0.457571
	CE5C0000YJYX042GP-2-Bdy@7		6.9312e-06	50.0002	0.12845	0.43444
	CE5C0000YJYX042GP-2-Bdy@8		1.20358e-05	44.7216	0.127204	0.498697
	CE5C0000YJYX042GP-2-Bdy@9		1.1659e-05	33.3335	0.127417	0.390264
	CE5C0000YJYX042GP-2-Bdy@10		5.28813e-06	50.0002	0.126569	0.393662
	CE5C0000YJYX042GP-2-Bdy@11		1.17124e-05	35.3556	0.128142	0.407354
	CE5C0000YJYX042GP-2-Bdy@12		3.19532e-05	37.797	0.132594	0.648841
	CE5C0000YJYX042GP-2-Bdy@13		2.2998e-05	37.7969	0.129703	0.565331
	CE5C0000YJYX042GP-2-Bdy@14		1.14606e-05	50.0003	0.129876	0.53249
	CE5C0000YJYX042GP-2-Zrl@1		6.74616e-05	28.8685	0.143048	0.692127
	CE5C0000YJYX042GP-2-Zrl@5		3.89734e-06	50.0001	0.126584	0.353164
	CE5C0100YJFM00103-003-5-Zrl@1		4.47776e-06	44.7214	0.125833	0.337662
	CE5C0100YJFM00103-003-5-Bdy@1		1.73174e-05	57.7355	0.126817	0.721536
	CE5C0400YJFM00406-005-2-Bdy@1		6.76207e-06	70.7109	0.125935	0.579079
	CE5C0400YJFM00406-005-2-Bdy@2		2.12659e-06	50.0001	0.126015	0.293967
	CE5C0100YJFM00103-001-2-Bdy@1		1.35247e-05	40.8251	0.131216	0.477711
	CE5C0100YJFM00103-001-2-Bdy@2		3.31584e-05	33.3339	0.131046	0.592203
	CE5C0400YJFM00406-002-2-Bdy@1		2.64399e-05	70.7116	0.133758	1.06534
	CE5C0400YJFM00406-002-2-Bdy@2		1.13737e-05	50.0003	0.127828	0.533963
	CE5C0400YJFM00406-004-2-Bdy@1		6.8613e-06	50.0003	0.126922	0.433002
	CE5C0100YJFM00103-025-1-Bdy@1		3.06748e-05	37.797	0.135118	0.615527
	CE5C0100YJFM00103-025-1-Trq@1		9.87645e-06	44.7216	0.126749	0.44903
	CE5C0100YJFM00103-025-3-Bdy@1		4.85209e-05	33.3341	0.144702	0.657726
	CE5C0100YJFM00103-025-4-Trq@1		3.72112e-06	100	0.127094	0.589705
	CE5C0100YJFM00103-026-1-Bdy@1		1.37303e-05	37.7967	0.127969	0.447827
	CE5C0100YJFM00103-026-1-Trq@1		4.1365e-05	37.7972	0.134548	0.706165
	CE5C0100YJFM00103-001-5-Bdy@1		2.64292e-05	44.7219	0.13347	0.691833
	CE5C0100YJFM00103-001-5-Zrl@1		6.03644e-06	33.3334	0.126436	0.313663
	CE5C0100YJFM00103-001-11-Bdy@1		3.21853e-06	100	0.126573	0.564486
	CE5C0100YJFM00103-001-11-Bdy@2		1.13709e-05	40.8251	0.127591	0.451265
	CE5C0100YJFM00103-001-11-Zrl@2		4.2685e-06	28.8678	0.126145	0.405097
	CE5C0100YJFM00103-001-15-Bdy@1		2.57276e-06	57.7351	0.125948	0.338979
	CE5C0100YJFM00103-003-12-Bdy@1		1.27658e-06	71.7108	0.125932	0.381446
	CE5C0100YJFM00103-003-12-Bdy@2		3.63106e-06	57.7351	0.127232	0.372436
	CE5C0400YJFM00406-004-12-Bdy@1		6.13421e-06	70.7109	0.127414	0.538328
	CE5C0400YJFM00406-004-12-Bdy@2		4.09842e-06	70.7108	0.126733	0.454098
	CE5C0100YJFM00103-024-3-Bdy@2		6.45446e-05	18.8988	0.143213	0.457595
	CE5C0100YJFM00103-024-3-Trq@1		9.80137e-06	71.7108	0.129124	0.550435
	CE5C0100YJFM00103-025-2-Bdy@1		5.7869e-05	28.8683	0.144783	0.625312
	CE5C0100YJFM00103-025-5-Bdy@2		5.39992e-06	57.7352	0.127695	0.430144
	CE5C0100YJFM00103-025-2-Trq@2		1.1235e-05	44.7216	0.128322	0.471025
	CE5C0100YJFM00103-026-2-Trq@1		6.82883e-06	40.825	0.126564	0.365032
	CE5C0100YJFM00103-026-3-Bdy@1		1.27776e-05	33.3335	0.129047	0.392857
	CE5C0100YJFM00102GP-T08-Bdy@1		1.72739e-06	100	0.125984	0.430432
	CE5C0100YJFM00102GP-T08-Bdy@2		2.00423e-06	100	0.125092	0.457843
	CE5C0400YJFM00406-002-7-Bdy@1		1.15914e-05	70.7111	0.130808	0.727703
	CE5C0400YJFM00406-002-7-Bdy@2		8.01251e-06	25.82	0.128526	0.292484
	CE5C0400YJFM00406-002-3-Zrl@1		4.93329e-06	33.3334	0.127379	0.29451
	CE5C0100YJFM00103-003-12-Bdy@1		1.13901e-05	33.3335	0.127184	0.39145
	CE5C0400YJFM00406-005-10-Bdy@1		4.33139e-06	40.8249	0.127304	0.319663
	CE5C0400YJFM00406-005-10-Bdy@2		1.23494e-05	70.7111	0.130983	0.748966
	CE5C0100YJFM00103-024-1-Bdy@1		1.53879e-05	37.7967	0.131698	0.476834
	CE5C0100YJFM00103-024-1-Zrl@1		8.55758e-06	37.7967	0.127467	0.477173
	CE5C0100YJFM00103-025-6-Bdy@1		2.46307e-05	44.7219	0.136147	0.669152
	CE5C0100YJFM00103-025-6-Bdy@2		4.73921e-06	57.7352	0.127782	0.422248
	CE5C0100YJFM00103-025-6-Trq@1		1.03038e-05	70.711	0.129032	0.697941
	CE5C0100YJFM00103-026-4-Zrl@1		8.09183e-06	21.3203	0.127761	0.344559
	CE5C0100YJFM00103-027-1-Bdy@1		2.32819e-05	33.3337	0.129926	0.512976
All values and errors are corrected for background. Ratios are corrected for relative detector yields with repeat measurements of an external standard (NIST610 glass).
Abbreviation: Bdy = baddeleyite; Zrl = zirconolite; Trq =tranquillityite
