# Supplementary material for: Two-billion-year-old volcanism on the Moon from Chang’e-5 basalts
Source: Nature. 2021 Oct 19;600(7887):54–8. doi: 10.1038/s41586-021-04100-2 (PMC8636262; doi:10.1038/s41586-021-04100-2)
Supplement: Supplementary file 4 — Source Data Fig. 3 [file 41586_2021_4100_MOESM4_ESM.xlsx]

## Sheet: Fig. 3 Age vs. 206Pb 204Pb
Fig. 3 Initial 206Pb/204Pb ratios vs. crystallisation ages of lunar basalts and low-Ti basaltic meteorites
Sample	Basalt type	Age (Ma)	± (95% conf.)	MSWD	Prob.	No. of points	204Pb/206Pb	2σ	207Pb/206Pb	2σ	206Pb/204Pb	2σ	μ
10049	High-Ti, Group A	3577.8	8.6	0.82	0.67	19	0.00390954	0.000308898	1.29945	0.0675266	255.785	20.2099	996.01
10044	High-Ti, Group B1	3688.1	4.7	1.2	0.16	35	0.00992	0.0011	1.399	0.02	100.806	11.1781	369.419
10058	High-Ti, Group B1	3697.4	7.1	0.98	0.48	25	0.00971	0.00076	1.3806	0.014	102.987	8.06074	385.283
10003	High-Ti, Group B2	3854.1	4.7	0.97	0.48	14	0.00973	0.0011	1.411	0.021	102.775	11.619	493.625
10020	High-Ti, Group B3	3752	18	0.52	0.79	8	0.0060149	0.000620673	1.02435	0.0118996	166.254	17.1556	765.072
10045	High-Ti, Group B3	3746.7	3.2	0.95	0.54	31	0.00656119	0.00190122	1.19667	0.0386196	152.411	44.1639	683.446
12002	Low-Ti, Olivine	3167	12	1.3	0.23	12	0.00363558	0.000100486	1.08323	0.00570446	275.059	7.60255	735.478
12012	Low-Ti, Olivine	3151	21	1.4	0.13	17	0.00352923	0.000164687	1.06418	0.00651276	283.348	13.2221	751.037
12039	Low-Ti, Pigeonite	3129.4	9.9	0.65	0.89	23	0.004011	0.00019	1.1516	0.005	249.314	11.81	641.046
12021	Low-Ti, Pigeonite	3176.4	6.1	1.2	0.26	16	0.00413	0.00023	1.1055	0.0071	242.131	13.4843	642.356
12005	Low-Ti, Ilmenite	3182	10	1.5	0.15	11	0.00541	0.00031	1.1902	0.0076	184.843	10.5917	473.241
12016	Low-Ti, Ilmenite	3188	11	1.19	0.26	19	0.00553738	0.000458731	1.17058	0.0106473	180.591	14.9606	462.602
12063	Low-Ti, Ilmenite	3193	11	1.4	0.12	20	0.00605585	0.00050118	1.14552	0.0102768	165.13	13.6661	417.609
12038	Low-Ti, Feldspathic	3242	13	1.4	0.11	22	0.00508804	0.000474489	1.16613	0.0107548	196.539	18.3284	532.814
14053	High-Al	3955.1	7.6	0.88	0.51	8	0.00268843	0.00026121	1.57202	0.104354	371.965	36.1405	2767.53
14072	High-Al	3903.5	7.1	1.09	0.37	14	0.00256	0.00041	1.4642	0.015	390.625	62.561	2608.99
15386	KREEP	3884	77	5.3	0	8	0.00181318	0.0001776	1.44827	0.020885	551.518	54.0211	3619.9
15385	Low-Ti, Picritic	3262	14	0.99	0.41	6	0.00668447	0.000194764	1.17126	0.00570437	149.6	4.35888	391.547
15016	Low-Ti, Olivine normative	3288.8	9.1	0.47	0.8	7	0.00647001	0.000491391	1.17091	0.0556207	154.559	11.7387	416.596
15555	Low-Ti, Olivine normative	3265	16	1.4	0.21	9	0.00662441	0.000506009	1.16988	0.0554459	150.957	11.5309	396.862
15557	Low-Ti, Olivine normative	3290	12	1.3	0.25	8	0.00678904	0.00052414	1.16878	0.0552596	147.296	11.3718	393.257
15065	Low-Ti, Quartz normative/pigeonite	3366	44	2.6	0.11	3	0.00899178	0.000515441	1.20765	0.00606815	111.213	6.3751	294.227
15058	Low-Ti, Quartz normative/pigeonite	3357.5	8.6	0.68	0.77	14	0.00813	0.0011	1.1837	0.019	123.001	16.6422	332.872
15085	Low-Ti, Quartz normative/pigeonite	3353.4	6.1	0.55	0.96	24	0.00892123	0.000264126	1.17487	0.00510745	112.092	3.31865	293.919
75035	High-Ti, Group A	3752.8	9	0.77	0.67	13	0.00894	0.0004	1.3967	0.0081	111.857	5.00478	466.589
75055	High-Ti, Group A	3752	8.8	1.01	0.43	12	0.00823295	0.000248478	1.37057	0.00784109	121.463	3.66586	518.831
70017	High-Ti, Group B	3768	12	0.86	0.58	13	0.00830674	0.00115214	1.35359	0.0229271	120.384	16.6972	525.754
75075	High-Ti, Group B	3766	13	0.67	0.73	11	0.00747342	0.00103261	1.27703	0.0205163	133.808	18.4883	599.52
74275	High-Ti, Group C	3752.7	4.7	0.7	0.65	8	0.0104595	0.000935204	1.37943	0.00836532	95.6067	8.54837	377.086
NW4734	Low Ti	2981	12	0.6	0.89	18	0.002028	8.5e-05	0.8425	0.0055	493.097	20.6673	1214.7
NWA773	Very low-Ti	3087	7	1.7	0.06	15	0.00286	0.00034	1.124	0.00994	349.65	41.5668	902.742
NWA 2977	Very low-Ti	3085	9	1.5	0.052	30	0.00298	0.00058	1.108	0.014	335.57	65.3124	862.129
NWA3170	Very low-Ti	3088	11	1.1	0.35	14	0.00186	0.00031	1.105	0.011	537.634	89.6057	1429.85
NWA3333	Very low-Ti	3038	20	1.5	0.13	14	0.00303	0.00055	1.122	0.016	330.033	59.907	819.794
Chang'E-5	Low-Ti	2030	4	0.6	0.99	159	0.00228	0.00011	0.86	0.019	438.596	21.1604	684.208
The red columns are used to plot Figure 3.
Data Source except Chang'E-5： Snape, J.F. et al. Lunar basalt chronology, mantle differentiation and implications for determining the age of the Moon. Earth Planet. Sci. Lett. 451: 149-158 (2016); Snaple, J.F. et al. The timing of basaltic volcanism at the Apollo landing sites. Geochimica et Cosmochimica Acta 266, 29–53 (2019); Merle, R.E. et al. Pb-Pb ages and initial Pb isotopic composition of …
