# Supplementary material for: Two-billion-year-old volcanism on the Moon from Chang’e-5 basalts
Source: Nature. 2021 Oct 19;600(7887):54–8. doi: 10.1038/s41586-021-04100-2 (PMC8636262; doi:10.1038/s41586-021-04100-2)
Supplement: Supplementary file 5 — Source Data Fig. 4 [file 41586_2021_4100_MOESM5_ESM.xlsx]

## Sheet: Figure 4  Crater chronology
Fig. 4 A critical reference point of the radioisotope age of the Chang’E-5 basalts on the lunar crater chronology
Name	N(1) (km-2)	N1_Error	Age (Ga) c	Age_Error c
Descartes Formation (A16)a	0.034	0.007	3.92	0.03
Fra Mauro Formation (A14)a	0.037	0.007	3.85	0.02
Taurus Littrow Mare (A17)a	0.01	0.003	3.75	0.01
Mare Tranquillitatis (A11)a	0.009	0.0018	3.8	0.02
Mare Tranquillitatis (A11)a	0.0064	0.002	3.58	0.01
Mare Imbrium (A15)a	0.0032	0.0011	3.3	0.02
Oceanus Procellarum (A12)a	0.0036	0.0011	3.15	0.04
Mare Fecunditatis (L16)a	0.0033	0.001	3.41	0.04
Mare Crisium (L24)a	0.003	0.0006	3.22	0.02
Copernicusb	0.000653	﻿3.50E-04	0.8	0.015
Tychob	7.12e-05	1.88e-05	0.109	0.004
North Rayb	3.84e-05	1.14e-05	0.053	0.008
Cone	2.1e-05	5e-06	0.025	0.012
a Neukum, G., 1983. Meteoritenbombardement und Datierung planetarer Oberﬂächen. Habilitation Dissertation for Faculty Membership. Ludwig-Maximilians-Univ, Munich.
b Hiesinger, H., C. H. van der Bogert, J. H. Pasckert, L. Funcke, L. Giacomini, L. R. Ostrach, and M. S. Robinson (2012), How old are young lunar craters?, J. Geophys. Res., 117, E00H10, doi:10.1029/2011JE003935.
c Stöffler, D., and G. Ryder (2001), Stratigraphy and isotope ages of lunar geologic units: Chronological standard for the inner solar system, Space Sci. Rev., 96, 9–54, doi:10.1023/A:1011937020193.

## Sheet: Insert panel
Fig. 4 A critical reference point of the radioisotope age of the Chang’E-5 basalts on the lunar crater chronology
Reference	Production Function	Chronology Function*	Diameter Range	N(1)*10-3	Model age
Hiesinger et al. (2003)	Neukum and Ivanov-1994	Neukum and Ivanov-1994	-	1.11 (+0.17/-0.21)	1.33(+0.19/-0.25)
Qian et al. (2018)	NPF2001	NCF2001	>200 m	1.02	1.21(+0.03,-0.03)
Wu et al. (2018)	NPF2001	NCF2001	>100 m	1.24	1.49(+0.17,-0.17)
Jia et al. (2020)	NPF2001	NCF2001	>200 m	1.74	2.07(+0.026, -0.027)
Morota et al. (2011)-Model A	NPF-1983	NPF-1983	≥250 m	1.6(+0.10, -0.10)	1.91(+0.11,-0.11)
Morota et al. (2011)-Model A-Older	NPF-1983	NPF-1983	≥250 m	4.34(+1.7,-1.7)	3.46(+0.11,-0.44)
Morota et al. (2011)-Model B	NPF2001	Wagner-2002	≥250 m	1.55(+0.10,-0.10)	2.20(+0.13,-0.13)
Morota et al. (2011)-Model B-Older	NPF2001	Wagner-2002	≥250 m	4.40(+1.7,-1.7)	3.46(+0.11.-0.26)
Qian et al. (2021a)-Large	NPF2001	NCF2001	>200 m	1.28	1.53(+0.027, -0.027)
Qian et al. (2021a)-Subarea 13 (lander)	NPF2001	NCF2001	>200 m	-	1.82(+0.13, -0.13)
Qian et al. (2021b)-Area 1	NPF2001	NCF2001	250-2000	1.41	1.68(+0.31, -0.32)
Qian et al. (2021b)-Area 2	NPF2001	NCF2001	210-2000	1.2	1.43(+0.21,-0.21)
Qian et al. (2021b)-Area 3	NPF2001	NCF2001	210-2000	1.44	1.71(-0.24, -0.24)
Qian et al. (2021b)-Area 4	NPF2001	NCF2001	170-2000	1.32	1.57(+0.21, -0.21)
Qian et al. (2021b)-Area 5 (lander)	NPF2001	NCF2001	160-2000	1.34	1.60(+0.16, -0.16)
Xu et al. (2021)-Em4c	NPF2001	NCF2001	>100	1.25	1.49(+0.084, -0.084)
Xu et al. (2021)-pure basaltic unit	NPF2001	NCF2001	>100	1.18	1.41(+0.027, -0.028)
Giguere et al. (2020)	NPF2001	NCF2001	-	-	3.05 and 3.33
Details of reported absolute model age for the Chang'E-5 landing mare. NPF denotes the Neukum production function, and NCF denotes the Neukum Chronology function.
*The Neukum chronology function was updated for several times, but the mathematic format of this function has not been changed since Neukum (1983). Therefore, the Neukum (1983), Neukum and Ivanov (1994), Neukum et al. (2001) versions all have the same mathematic format, although the related production funcations are different.
