# Supplementary material for: Two-billion-year-old volcanism on the Moon from Chang’e-5 basalts
Source: Nature. 2021 Oct 19;600(7887):54–8. doi: 10.1038/s41586-021-04100-2 (PMC8636262; doi:10.1038/s41586-021-04100-2)
Supplement: Supplementary file 6 — Source Data Extended Data Fig. 3 [file 41586_2021_4100_MOESM6_ESM.xlsx]

## Sheet: (a) poikilitic basalt clast
Extended data Fig. 2a 207Pb/206Pb vs. 204Pb/206Pb plots of the data sets for Chang’E-5 basalt
Mineral type	Analytical spots	204Pb/206Pb	%	207Pb/206Pb	%
Zr-bearing minerals	CE5C0000YJYX042GP-2-Bdy@1	4.79518e-06	44.7215	0.126474	0.350946
	CE5C0000YJYX042GP-2-Bdy@2	3.09943e-06	57.7351	0.126255	0.360176
	CE5C0000YJYX042GP-2-Bdy@3	4.47944e-06	50.0001	0.127238	0.370048
	CE5C0000YJYX042GP-2-Bdy@4	1.21984e-05	40.8251	0.126497	0.465716
	CE5C0000YJYX042GP-2-Bdy@5	3.19098e-05	21.8221	0.134633	0.406372
	CE5C0000YJYX042GP-2-Bdy@6	1.58651e-05	35.3556	0.129184	0.457571
	CE5C0000YJYX042GP-2-Bdy@7	6.9312e-06	50.0002	0.12845	0.43444
	CE5C0000YJYX042GP-2-Bdy@8	1.20358e-05	44.7216	0.127204	0.498697
	CE5C0000YJYX042GP-2-Bdy@9	1.1659e-05	33.3335	0.127417	0.390264
	CE5C0000YJYX042GP-2-Bdy@10	5.28813e-06	50.0002	0.126569	0.393662
	CE5C0000YJYX042GP-2-Bdy@11	1.17124e-05	35.3556	0.128142	0.407354
	CE5C0000YJYX042GP-2-Bdy@12	3.19532e-05	37.797	0.132594	0.648841
	CE5C0000YJYX042GP-2-Bdy@13	2.2998e-05	37.7969	0.129703	0.565331
	CE5C0000YJYX042GP-2-Bdy@14	1.14606e-05	50.0003	0.129876	0.53249
	CE5C0000YJYX042GP-2-Zrl@1	6.74616e-05	28.8685	0.143048	0.692127
	CE5C0000YJYX042GP-2-Zrl@5	3.89734e-06	50.0001	0.126584	0.353164
	CE5C0100YJFM00103-003-5-Zrl@1	4.47776e-06	44.7214	0.125833	0.337662
	CE5C0100YJFM00103-003-5-Bdy@1	1.73174e-05	57.7355	0.126817	0.721536
	CE5C0400YJFM00406-005-2-Bdy@1	6.76207e-06	70.7109	0.125935	0.579079
	CE5C0400YJFM00406-005-2-Bdy@2	2.12659e-06	50.0001	0.126015	0.293967
	CE5C0100YJFM00103-001-2-Bdy@1	1.35247e-05	40.8251	0.131216	0.477711
	CE5C0100YJFM00103-001-2-Bdy@2	3.31584e-05	33.3339	0.131046	0.592203
	CE5C0400YJFM00406-002-2-Bdy@1	2.64399e-05	70.7116	0.133758	1.06534
	CE5C0400YJFM00406-002-2-Bdy@2	1.13737e-05	50.0003	0.127828	0.533963
	CE5C0400YJFM00406-004-2-Bdy@1	6.8613e-06	50.0003	0.126922	0.433002
	CE5C0100YJFM00103-025-1-Bdy@1	3.06748e-05	37.797	0.135118	0.615527
	CE5C0100YJFM00103-025-1-Trq@1	9.87645e-06	44.7216	0.126749	0.44903
	CE5C0100YJFM00103-025-3-Bdy@1	4.85209e-05	33.3341	0.144702	0.657726
	CE5C0100YJFM00103-025-4-Trq@1	3.72112e-06	100	0.127094	0.589705
	CE5C0100YJFM00103-026-1-Bdy@1	1.37303e-05	37.7967	0.127969	0.447827
	CE5C0100YJFM00103-026-1-Trq@1	4.1365e-05	37.7972	0.134548	0.706165
	CE5C0000YJYX042GP-2-Zrl@2	6.53132e-05	22.9416	0.136629	0.565206
	CE5C0000YJYX042GP-2-Zrl@3	0.000153994	25.8199	0.144715	0.913073
	CE5C0000YJYX042GP-2-Zrl@4	7.64273e-05	33.3333	0.135237	0.858242
	CE5C0000YJYX042GP-2-Zrl@6	2.96273e-05	35.3553	0.127467	0.600042
Phosphate	CE5C0000YJYX042GP-2-Mer@2	3.10762e-05	20.8518	0.133851	0.339808
	CE5C0000YJYX042GP-2-Mer@3	0.000165565	30.1536	0.162478	1.04218
	CE5C0000YJYX042GP-2-Mer@5	9.83587e-05	33.335	0.144135	0.93547
	CE5C0100YJFM00103-007-4-AP@1	2.93217e-05	40.8256	0.13295	0.744688
	CE5C0100YJFM00103-007-8-AP@1	6.85985e-05	30.1523	0.148241	0.731378
	CE5C0100YJFM00103-007-9-AP@1	5.78917e-05	33.3344	0.15087	0.751336
	CE5C0800YJFM00102GP-J10-Ap1@1	0.000565519	11.2539	0.293486	0.549415
	CE5C0800YJFM00102GP-J10-Ap1@2	0.00103683	8.64309	0.461365	0.491273
	CE5C0800YJFM00102GP-K07-Ap1@1	8.54225e-05	31.6243	0.146915	0.871545
	CE5C0800YJFM00102GP-L12-Ap1@1	0.000372642	13.133	0.23864	0.565048
	CE5C0800YJFM00102GP-H08-Ap1@1	9.91271e-05	40.8275	0.137815	1.3477
	CE5C0800YJFM00102GP-H08-Ap1@2	0.000318044	27.7398	0.212846	1.22944
	CE5C0800YJFM00102GP-H08-Ap1@3	7.78799e-05	33.3348	0.141941	0.901433
	CE5C0000YJYX042GP-2-Mer@1	0.00020528	24.2536	0.161452	0.936032
	CE5C0000YJYX042GP-2-Mer@4	0.000275769	17.1499	0.158704	0.772848
	CE5C0100YJFM00103-007-AP-2@2	0.000179833	64.6799	0.151135	2.40416
	CE5C0100YJFM00103-007-AP-3@1	0.000183032	53.6988	0.160186	1.96356
	CE5C0100YJFM00103-007-AP-5@1	0.000138683	42.1708	0.131075	1.46528
	CE5C0100YJFM00103-007-AP-5@2	0.0001891	42.1708	0.136609	1.68006
	CE5C0100YJFM00103-007-AP-7@1	0.000312395	26.4964	0.136585	1.35688
	CE5C0800YJFM00102GP-F09-Ap1@1	0.000215867	31.7285	0.141218	1.331
	CE5C0800YJFM00102GP-F09-Ap1@2	0.000152016	42.1708	0.144932	1.46775
	CE5C0800YJFM00102GP-H06-Ap1@2	0.000120815	35.8557	0.137502	1.13852
	CE5C0800YJFM00102GP-H06-Ap1@3	9.11898e-05	35.8557	0.134394	0.999148
Plagioclase	CE5C0000YJYX042GP-2-Pl@1	0.00209587	21.8635	0.832289	1.05014
	CE5C0000YJYX042GP-2-Pl@2	0.00216335	24.4704	0.846557	1.18862
	CE5C0000YJYX042GP-2-Pl@5	8.4249e-05	4.26363	0.151767	0.3
	CE5C0100YJFM00103-025-Pl@1	0.00146328	13.9346	0.598188	0.772347
	CE5C0100YJFM00103-025-Pl@3	0.000957615	17.92	0.462133	1.55217
	CE5C0100YJFM00103-026-Pl@2	0.000109386	31.8017	0.168183	0.787112
	CE5C0100YJFM00103-026-Pl@4	0.000559641	8.98166	0.308969	0.838674
	CE5C0100YJFM00103-003-Pl@1	0.000487906	11.3837	0.282015	0.541759
	CE5C0000YJYX042GP-2-Pl@3	0.00878197	21.3201	0.319969	2.80637
	CE5C0000YJYX042GP-2-Pl@4	0.0274725	16.9031	0.568681	3.29028
	CE5C0000YJYX042GP-2-Pl@6	0.000248343	3.98459	0.213237	0.149775
	CE5C0000YJYX042GP-2-Pl@7	0.024382	6.83926	0.660209	1.67322
	CE5C0100YJFM00103-003-Pl@2	0.00406636	26.7765	0.482799	2.86817
	CE5C0100YJFM00103-003-Pl@3	0.0266831	28.0763	0.669902	6.87144
	CE5C0100YJFM00103-003-Pl@4	0.0322202	33.828	0.733973	8.83548
	CE5C0100YJFM00103-025-Pl@2	0.00492611	28.9334	0.474026	3.43093
	CE5C0100YJFM00103-025-Pl@4	0.0195925	41.1943	0.711502	8.51452
	CE5C0100YJFM00103-025-Pl@5	0.00263468	44.776	0.617189	3.56921
	CE5C0100YJFM00103-025-Pl@6	0.00322953	57.8215	0.450318	5.65403
	CE5C0100YJFM00103-025-Pl@7	0.00259079	26.7582	0.62746	2.10448
	CE5C0100YJFM00103-025-Pl@8	0.00774545	35.4822	0.356047	5.82964
	CE5C0100YJFM00103-026-Pl@1	0.00318274	37.8522	0.757028	3.12109
	CE5C0100YJFM00103-026-Pl@3	0.00761929	37.9298	0.525371	5.39895
	CE5C0100YJFM00103-026-Pl@5	0.0108191	31.7811	0.486398	5.52178
	CE5C0100YJFM00103-026-Pl@6	0.0116339	35.5457	0.467942	6.48588
	CE5C0100YJFM00103-026-Pl@7	0.00833492	37.9423	0.480571	5.81625
	CE5C0100YJFM00103-026-Pl@8	0.00154382	50.0358	0.435383	3.42515
All values and errors are corrected for background. Ratios are corrected for relative detector yields with repeat measurements of an external standard (NIST610 glass).
Abbreviations: Bdy = baddeleyite; Zrl = zirconolite; Trq =tranquillityite; Ap = apatite.
Shadowed data show significant terrestrial contamination and are not included for Pb-Pb isochron.

## Sheet: (a) insert panel
Extended data Fig. 2a 207Pb/206Pb vs. 204Pb/206Pb plots of the data sets for Chang’E-5 basalt
Mineral type	Analytical spots	204Pb/206Pb	%	207Pb/206Pb	%
Zr-bearing minerals	CE5C0000YJYX042GP-2-Bdy@1	4.79518e-06	44.7215	0.126474	0.350946	4.79518e-06
	CE5C0000YJYX042GP-2-Bdy@2	3.09943e-06	57.7351	0.126255	0.360176	3.09943e-06
	CE5C0000YJYX042GP-2-Bdy@3	4.47944e-06	50.0001	0.127238	0.370048	4.47944e-06
	CE5C0000YJYX042GP-2-Bdy@4	1.21984e-05	40.8251	0.126497	0.465716	1.21984e-05
	CE5C0000YJYX042GP-2-Bdy@5	3.19098e-05	21.8221	0.134633	0.406372	3.19098e-05
	CE5C0000YJYX042GP-2-Bdy@6	1.58651e-05	35.3556	0.129184	0.457571	1.58651e-05
	CE5C0000YJYX042GP-2-Bdy@7	6.9312e-06	50.0002	0.12845	0.43444	6.9312e-06
	CE5C0000YJYX042GP-2-Bdy@8	1.20358e-05	44.7216	0.127204	0.498697	1.20358e-05
	CE5C0000YJYX042GP-2-Bdy@9	1.1659e-05	33.3335	0.127417	0.390264	1.1659e-05
	CE5C0000YJYX042GP-2-Bdy@10	5.28813e-06	50.0002	0.126569	0.393662	5.28813e-06
	CE5C0000YJYX042GP-2-Bdy@11	1.17124e-05	35.3556	0.128142	0.407354	1.17124e-05
	CE5C0000YJYX042GP-2-Bdy@12	3.19532e-05	37.797	0.132594	0.648841	3.19532e-05
	CE5C0000YJYX042GP-2-Bdy@13	2.2998e-05	37.7969	0.129703	0.565331	2.2998e-05
	CE5C0000YJYX042GP-2-Bdy@14	1.14606e-05	50.0003	0.129876	0.53249	1.14606e-05
	CE5C0000YJYX042GP-2-Zrl@1	6.74616e-05	28.8685	0.143048	0.692127	6.74616e-05
	CE5C0000YJYX042GP-2-Zrl@5	3.89734e-06	50.0001	0.126584	0.353164	3.89734e-06
	CE5C0100YJFM00103-003-5-Zrl@1	4.47776e-06	44.7214	0.125833	0.337662	4.47776e-06
	CE5C0100YJFM00103-003-5-Bdy@1	1.73174e-05	57.7355	0.126817	0.721536	1.73174e-05
	CE5C0400YJFM00406-005-2-Bdy@1	6.76207e-06	70.7109	0.125935	0.579079	6.76207e-06
	CE5C0400YJFM00406-005-2-Bdy@2	2.12659e-06	50.0001	0.126015	0.293967	2.12659e-06
	CE5C0100YJFM00103-001-2-Bdy@1	1.35247e-05	40.8251	0.131216	0.477711	1.35247e-05
	CE5C0100YJFM00103-001-2-Bdy@2	3.31584e-05	33.3339	0.131046	0.592203	3.31584e-05
	CE5C0400YJFM00406-002-2-Bdy@1	2.64399e-05	70.7116	0.133758	1.06534	2.64399e-05
	CE5C0400YJFM00406-002-2-Bdy@2	1.13737e-05	50.0003	0.127828	0.533963	1.13737e-05
	CE5C0400YJFM00406-004-2-Bdy@1	6.8613e-06	50.0003	0.126922	0.433002	6.8613e-06
	CE5C0100YJFM00103-025-1-Bdy@1	3.06748e-05	37.797	0.135118	0.615527	3.06748e-05
	CE5C0100YJFM00103-025-1-Trq@1	9.87645e-06	44.7216	0.126749	0.44903	9.87645e-06
	CE5C0100YJFM00103-025-3-Bdy@1	4.85209e-05	33.3341	0.144702	0.657726	4.85209e-05
	CE5C0100YJFM00103-025-4-Trq@1	3.72112e-06	100	0.127094	0.589705	3.72112e-06
	CE5C0100YJFM00103-026-1-Bdy@1	1.37303e-05	37.7967	0.127969	0.447827	1.37303e-05
	CE5C0100YJFM00103-026-1-Trq@1	4.1365e-05	37.7972	0.134548	0.706165	4.1365e-05
	CE5C0000YJYX042GP-2-Zrl@2	6.53132e-05	22.9416	0.136629	0.565206	6.53132e-05
	CE5C0000YJYX042GP-2-Zrl@3	0.000153994	25.8199	0.144715	0.913073	0.000153994
	CE5C0000YJYX042GP-2-Zrl@4	7.64273e-05	33.3333	0.135237	0.858242	7.64273e-05
	CE5C0000YJYX042GP-2-Zrl@6	2.96273e-05	35.3553	0.127467	0.600042	2.96273e-05
All values and errors are corrected for background. Ratios are corrected for relative detector yields with repeat measurements of an external standard (NIST610 glass).
Abbreviations: Bdy = baddeleyite; Zrl = zirconolite; Trq =tranquillityite; Ap = apatite.
Shadowed data show significant terrestrial contamination and are not included for Pb-Pb isochron.

## Sheet: (b) subophitic basalt clast
Extended data Fig. 2b 207Pb/206Pb vs. 204Pb/206Pb plots of the data sets for Chang’E-5 basalt
Mineral type	Analytical spots		204Pb/206Pb	%	207Pb/206Pb	%
Zr-bearing minerals	CE5C0100YJFM00103-001-5-Bdy@1		2.64292e-05	44.7219	0.13347	0.691833
	CE5C0100YJFM00103-001-5-Zrl@1		6.03644e-06	33.3334	0.126436	0.313663
	CE5C0100YJFM00103-001-11-Bdy@1		3.21853e-06	100	0.126573	0.564486
	CE5C0100YJFM00103-001-11-Bdy@2		1.13709e-05	40.8251	0.127591	0.451265
	CE5C0100YJFM00103-001-11-Zrl@2		4.2685e-06	28.8678	0.126145	0.405097
	CE5C0100YJFM00103-001-15-Bdy@1		2.57276e-06	57.7351	0.125948	0.338979
	CE5C0100YJFM00103-003-12-Bdy@1		1.27658e-06	71.7108	0.125932	0.381446
	CE5C0100YJFM00103-003-12-Bdy@2		3.63106e-06	57.7351	0.127232	0.372436
	CE5C0400YJFM00406-004-12-Bdy@1		6.13421e-06	70.7109	0.127414	0.538328
	CE5C0400YJFM00406-004-12-Bdy@2		4.09842e-06	70.7108	0.126733	0.454098
	CE5C0100YJFM00103-024-3-Bdy@2		6.45446e-05	18.8988	0.143213	0.457595
	CE5C0100YJFM00103-024-3-Trq@1		9.80137e-06	71.7108	0.129124	0.550435
	CE5C0100YJFM00103-025-2-Bdy@1		5.7869e-05	28.8683	0.144783	0.625312
	CE5C0100YJFM00103-025-5-Bdy@2		5.39992e-06	57.7352	0.127695	0.430144
	CE5C0100YJFM00103-025-2-Trq@2		1.1235e-05	44.7216	0.128322	0.471025
	CE5C0100YJFM00103-026-2-Trq@1		6.82883e-06	40.825	0.126564	0.365032
	CE5C0100YJFM00103-026-3-Bdy@1		1.27776e-05	33.3335	0.129047	0.392857
	CE5C0100YJFM00102GP-T08-Bdy@1		1.72739e-06	100	0.125984	0.430432
	CE5C0100YJFM00102GP-T08-Bdy@2		2.00423e-06	100	0.125092	0.457843
	CE5C0100YJFM00103-001-5-Zrl@2		0.000133066	50	0.15538	1.56786
	CE5C0100YJFM00103-001-10-Bdy@1		2.78196e-05	50	0.129282	0.795976
	CE5C0100YJFM00103-003-12-Bdy@3		2.20646e-05	55.6188	0.126072	0.80292
	CE5C0400YJFM00406-004-7-Bdy@1		3.72957e-05	17.0294	0.127025	0.367673
	CE5C0100YJFM00103-024-3-Bdy@1		3.42183e-05	68.1171	0.131291	1.18193
Phosphate	CE5C0100YJFM00103-007-1-AP@1		8.65933e-05	50.9175	0.143705	2.30124
	CE5C0100YJFM00103-007-1-AP@2		2.04709e-05	57.7364	0.130822	1.17128
	CE5C0100YJFM00103-007-2-AP@1		3.51237e-05	50.0015	0.131912	1.13164
	CE5C0100YJFM00103-007-6-AP@1		0.000212736	26.7292	0.182809	1.02247
	CE5C0100YJFM00103-007-6-AP@2		0.00010113	40.8276	0.158497	1.27522
	CE5C0100YJFM00103-007-AP-11@1		0.000182724	18.8999	0.175401	0.658338
	CE5C0100YJFM00103-007-AP-12@1		4.80514e-05	40.8261	0.134123	0.949613
	CE5C0100YJFM00103-007-AP-13@2		5.37471e-05	70.7124	0.138283	1.43906
	CE5C0800YJFM00102GP-L13-Ap1@1		0.000605761	21.8285	0.309239	1.11284
	CE5C0800YJFM00102GP-L13-Ap1@2		0.000129085	40.8283	0.174963	1.38098
	CE5C0800YJFM00102GP-H14-Ap1@1		0.000126995	28.8695	0.157824	0.919846
	CE5C0800YJFM00102GP-H17-Ap1@1		8.33283e-05	57.7405	0.140658	2.27874
	CE5C0800YJFM00102GP-H17-Ap1@3		4.36971e-05	100.002	0.135284	1.67868
	CE5C0800YJFM00102GP-H15-Ap1@1		0.000208619	30.136	0.170233	1.14611
	CE5C0800YJFM00102GP-H15-Ap2@1		0.000485332	21.9744	0.21807	1.14882
	CE5C0800YJFM00102GP-H17-Ap1@2		0.000451888	31.7285	0.215627	1.60803
	CE5C0800YJFM00102GP-H17-Ap2@1		0.000203925	46.9038	0.132718	1.96539
	CE5C0800YJFM00102GP-K06-Ap1@1		0.000155301	33.6035	0.150144	1.16406
	CE5C0800YJFM00102GP-P12-Ap1@2		0.000602322	26.4964	0.26591	1.42444
	CE5C0400YJFM00406-005-6-AP@1		0.000133434	30.1511	0.145171	0.982476
	CE5C0800YJFM00102GP-N17-Ap1@1		0.000376551	16.9716	0.210809	0.792531
	CE5C0800YJFM00102GP-P12-Ap1@1		0.000326756	46.9038	0.156172	2.31686
Plagioclase	CE5C0100YJFM00103-001-Pl@1		0.00070556	9.90726	0.347366	0.489293
	CE5C0100YJFM00103-001-Pl@3		0.000570368	13.1477	0.307549	0.590495
	CE5C0100YJFM00103-001-Pl@4		0.000721844	10.913	0.355982	0.62683
	CE5C0100YJFM00103-001-Pl@6		0.000893655	5.31656	0.412709	0.55081
	CE5C0100YJFM00103-001-Pl@7		0.00072775	7.55676	0.378157	0.853062
	CE5C0100YJFM00103-001-Pl@8		0.000623786	6.66348	0.302684	0.34403
	CE5C0400YJFM00406-004-Pl@1		0.000661144	20.0868	0.32765	1.03602
	CE5C0400YJFM00406-004-Pl@4		0.00165933	25.9491	0.674229	1.66105
	CE5C0400YJFM00406-004-Pl@6	†	0.00232238	26.7179	0.855123	1.89666
	CE5C0400YJFM00406-004-Pl@7	†	0.00237676	26.7179	0.858002	1.917
	CE5C0100YJFM00103-001-Pl@2		0.00317516	18.5969	0.832964	1.49148
	CE5C0100YJFM00103-001-Pl@5	†	0.00242695	44.7214	0.871994	3.10197
	CE5C0100YJFM00103-001-Pl@8	†	0.00372867	37.8618	0.869739	3.25174
	CE5C0100YJFM00103-001-Pl@9		0.00353017	35.4132	0.868992	2.96033
	CE5C0100YJFM00103-001-Pl@10		0.00284774	25.854	0.797831	1.98734
	CE5C0400YJFM00406-004-Pl@2		0.00232358	11.6373	0.770491	0.816128
	CE5C0400YJFM00406-004-Pl@3		0.00231126	19.6326	0.640578	1.44941
	CE5C0400YJFM00406-004-Pl@5		0.00135097	30.17	0.466556	1.88676
	CE5C0100YJFM00103-024-Pl@1		0.045344	17.507	0.758964	5.34147
	CE5C0100YJFM00103-024-Pl@2		0.00262666	50.0609	0.405094	4.58225
	CE5C0100YJFM00103-024-Pl@3		0.00838588	40.9834	0.612923	5.82533
	CE5C0100YJFM00103-024-Pl@4		0.00852766	30.2702	0.496062	4.6435
All values and errors are corrected for background. Ratios are corrected for relative detector yields with repeat measurements of an external standard (NIST610 glass).
† Values used in calculation of initial 207Pb/206Pb compositions,
Abbreviations: Bdy = baddeleyite; Zrl = zirconolite; Trq =tranquillityite; Ap = apatite.
Shadowed data show significant terrestrial contamination and are not included for Pb-Pb isochron.

## Sheet: (b) insert panel
Extended data Fig. 2b 207Pb/206Pb vs. 204Pb/206Pb plots of the data sets for Chang’E-5 basalt
Mineral type	Analytical spots	204Pb/206Pb	%	207Pb/206Pb	%
Zr-bearing minerals	CE5C0100YJFM00103-001-5-Bdy@1	2.64292e-05	44.7219	0.13347	0.691833
	CE5C0100YJFM00103-001-5-Zrl@1	6.03644e-06	33.3334	0.126436	0.313663
	CE5C0100YJFM00103-001-11-Bdy@1	3.21853e-06	100	0.126573	0.564486
	CE5C0100YJFM00103-001-11-Bdy@2	1.13709e-05	40.8251	0.127591	0.451265
	CE5C0100YJFM00103-001-11-Zrl@2	4.2685e-06	28.8678	0.126145	0.405097
	CE5C0100YJFM00103-001-15-Bdy@1	2.57276e-06	57.7351	0.125948	0.338979
	CE5C0100YJFM00103-003-12-Bdy@1	1.27658e-06	71.7108	0.125932	0.381446
	CE5C0100YJFM00103-003-12-Bdy@2	3.63106e-06	57.7351	0.127232	0.372436
	CE5C0400YJFM00406-004-12-Bdy@1	6.13421e-06	70.7109	0.127414	0.538328
	CE5C0400YJFM00406-004-12-Bdy@2	4.09842e-06	70.7108	0.126733	0.454098
	CE5C0100YJFM00103-024-3-Bdy@2	6.45446e-05	18.8988	0.143213	0.457595
	CE5C0100YJFM00103-024-3-Trq@1	9.80137e-06	71.7108	0.129124	0.550435
	CE5C0100YJFM00103-025-2-Bdy@1	5.7869e-05	28.8683	0.144783	0.625312
	CE5C0100YJFM00103-025-5-Bdy@2	5.39992e-06	57.7352	0.127695	0.430144
	CE5C0100YJFM00103-025-2-Trq@2	1.1235e-05	44.7216	0.128322	0.471025
	CE5C0100YJFM00103-026-2-Trq@1	6.82883e-06	40.825	0.126564	0.365032
	CE5C0100YJFM00103-026-3-Bdy@1	1.27776e-05	33.3335	0.129047	0.392857
	CE5C0100YJFM00102GP-T08-Bdy@1	1.72739e-06	100	0.125984	0.430432
	CE5C0100YJFM00102GP-T08-Bdy@2	2.00423e-06	100	0.125092	0.457843
	CE5C0100YJFM00103-001-5-Zrl@2	0.000133066	50	0.15538	1.56786
	CE5C0100YJFM00103-001-10-Bdy@1	2.78196e-05	50	0.129282	0.795976
	CE5C0100YJFM00103-003-12-Bdy@3	2.20646e-05	55.6188	0.126072	0.80292
	CE5C0400YJFM00406-004-7-Bdy@1	3.72957e-05	17.0294	0.127025	0.367673
	CE5C0100YJFM00103-024-3-Bdy@1	3.42183e-05	68.1171	0.131291	1.18193
All values and errors are corrected for background. Ratios are corrected for relative detector yields with repeat measurements of an external standard (NIST610 glass).
Abbreviations: Bdy = baddeleyite; Zrl = zirconolite; Trq =tranquillityite; Ap = apatite.
Shadowed data show significant terrestrial contamination and are not included for Pb-Pb isochron.

## Sheet: (c) equigranular basalt clast
Extended data Fig. 2c 207Pb/206Pb vs. 204Pb/206Pb plots of the data sets for Chang’E-5 basalt
Mineral type	Analytical spots		204Pb/206Pb	%	207Pb/206Pb	%
Zr-bearing minerals	CE5C0400YJFM00406-002-7-Bdy@1		1.15914e-05	70.7111	0.130808	0.727703
	CE5C0400YJFM00406-002-7-Bdy@2		8.01251e-06	25.82	0.128526	0.292484
	CE5C0400YJFM00406-002-3-Zrl@1		4.93329e-06	33.3334	0.127379	0.29451
	CE5C0100YJFM00103-003-12-Bdy@1		1.13901e-05	33.3335	0.127184	0.39145
	CE5C0400YJFM00406-005-10-Bdy@1		4.33139e-06	40.8249	0.127304	0.319663
	CE5C0400YJFM00406-005-10-Bdy@2		1.23494e-05	70.7111	0.130983	0.748966
	CE5C0100YJFM00103-024-1-Bdy@1		1.53879e-05	37.7967	0.131698	0.476834
	CE5C0100YJFM00103-024-1-Zrl@1		8.55758e-06	37.7967	0.127467	0.477173
	CE5C0100YJFM00103-025-6-Bdy@1		2.46307e-05	44.7219	0.136147	0.669152
	CE5C0100YJFM00103-025-6-Bdy@2		4.73921e-06	57.7352	0.127782	0.422248
	CE5C0100YJFM00103-025-6-Trq@1		1.03038e-05	70.711	0.129032	0.697941
	CE5C0100YJFM00103-026-4-Zrl@1		8.09183e-06	21.3203	0.127761	0.344559
	CE5C0100YJFM00103-027-1-Bdy@1		2.32819e-05	33.3337	0.129926	0.512976
	CE5C0100YJFM00103-003-12-Bdy@2		8.5701e-05	30.4629	0.127228	0.859582
	CE5C0100YJFM00103-024-1-Bdy@2		5.15633e-05	39.3274	0.128411	0.857379
	CE5C0100YJFM00103-026-4-Zrl@2		3.6953e-05	26.7179	0.129618	0.517709
	CE5C0100YJFM00103-027-1-Bdy@2		5.05632e-05	43.0817	0.127602	0.928737
	CE5C0100YJFM00103-027-1-Bdy@3		7.28089e-05	34.0586	0.130106	0.876145
Phosphate	CE5C0400YJFM00406-002-AP@1		0.000374353	10.1034	0.236323	0.447039
	CE5C0400YJFM00406-002-AP@2		0.000158412	25.8219	0.179703	0.832642
	CE5C0400YJFM00406-002-AP@3		0.00152235	4.18805	0.627907	0.262918
	CE5C0400YJFM00406-005-2-AP@1		4.35626e-05	50.0011	0.131819	0.971264
	CE5C0400YJFM00406-005-2-AP@2		5.76211e-05	50.0014	0.141303	1.08338
	CE5C0400YJFM00406-005-2-AP@3		9.13463e-05	50.0023	0.141296	1.3641
	CE5C0400YJFM00406-005-6-AP@2		0.00115216	3.88885	0.517526	0.225917
	CE5C0400YJFM00406-005-6-AP@3		0.000668908	5.97814	0.330138	0.310252
	CE5C0400YJFM00406-005-6-AP@6		0.000184593	28.8702	0.164781	1.04723
	CE5C0100YJFM00103-007-AP-2@1		0.000141052	44.7259	0.162693	1.70491
	CE5C0100YJFM00103-007-AP-10@1		2.79915e-05	57.7369	0.134147	1.34856
	CE5C0100YJFM00103-007-AP-10@2		0.000100654	21.8229	0.154953	0.60189
	CE5C0800YJFM00102GP-H06-Ap1@1		3.10196e-05	50.0013	0.133362	1.05479
	CE5C0400YJFM00406-002-AP@4		0.000898292	7.71517	0.37795	0.443127
	CE5C0400YJFM00406-005-2-AP@4		0.000127528	31.6228	0.125649	1.08784
	CE5C0400YJFM00406-005-6-AP@4		0.000318895	25.8199	0.165057	1.23024
	CE5C0400YJFM00406-005-6-AP@5		0.000371551	25.8199	0.168445	1.31641
Plagioclase	CE5C0400YJFM00406-002-Pl@2		0.000431786	8.9819	0.283141	0.840327
	CE5C0400YJFM00406-002-Pl@4		0.000810241	12.9818	0.421187	1.22846
	CE5C0400YJFM00406-002-Pl@5		0.000661144	20.0868	0.325688	2.46705
	CE5C0400YJFM00406-002-Pl@6		0.00229315	26.7179	0.839665	2.33806
	CE5C0400YJFM00406-005-Pl@1		0.000623786	6.66348	0.305602	2.08153
	CE5C0400YJFM00406-005-Pl@3		0.00175805	7.61577	0.665946	1.45026
	CE5C0400YJFM00406-005-Pl@6		0.00214448	13.4893	0.767204	1.12232
	CE5C0400YJFM00406-002-Pl@1		0.00317685	44.7872	0.794429	3.63994
	CE5C0400YJFM00406-002-Pl@3	†	0.00524883	31.6997	0.8551	3.24257
	CE5C0400YJFM00406-002-Pl@7		0.00563935	28.9429	0.780721	3.14565
	CE5C0400YJFM00406-005-Pl@2		0.00763163	44.8794	0.867746	5.47834
	CE5C0400YJFM00406-005-Pl@4		0.00665633	33.4361	0.470531	4.61674
	CE5C0400YJFM00406-005-Pl@5		0.0127731	21.4461	0.769714	3.51038
All values and errors are corrected for background. Ratios are corrected for relative detector yields with repeat measurements of an external standard (NIST610 glass).
† Values used in calculation of initial 207Pb/206Pb compositions,
Abbreviations: Bdy = baddeleyite; Zrl = zirconolite; Trq =tranquillityite; Ap = apatite.
Shadowed data show significant terrestrial contamination and are not included for Pb-Pb isochron.

## Sheet: (c) insert panel
Extended data Fig. 2c 207Pb/206Pb vs. 204Pb/206Pb plots of the data sets for Chang’E-5 basalt
Mineral type	Analytical spots	204Pb/206Pb	%	207Pb/206Pb	%
Zr-bearing minerals	CE5C0400YJFM00406-002-7-Bdy@1	1.15914e-05	70.7111	0.130808	0.727703
	CE5C0400YJFM00406-002-7-Bdy@2	8.01251e-06	25.82	0.128526	0.292484
	CE5C0400YJFM00406-002-3-Zrl@1	4.93329e-06	33.3334	0.127379	0.29451
	CE5C0100YJFM00103-003-12-Bdy@1	1.13901e-05	33.3335	0.127184	0.39145
	CE5C0400YJFM00406-005-10-Bdy@1	4.33139e-06	40.8249	0.127304	0.319663
	CE5C0400YJFM00406-005-10-Bdy@2	1.23494e-05	70.7111	0.130983	0.748966
	CE5C0100YJFM00103-024-1-Bdy@1	1.53879e-05	37.7967	0.131698	0.476834
	CE5C0100YJFM00103-024-1-Zrl@1	8.55758e-06	37.7967	0.127467	0.477173
	CE5C0100YJFM00103-025-6-Bdy@1	2.46307e-05	44.7219	0.136147	0.669152
	CE5C0100YJFM00103-025-6-Bdy@2	4.73921e-06	57.7352	0.127782	0.422248
	CE5C0100YJFM00103-025-6-Trq@1	1.03038e-05	70.711	0.129032	0.697941
	CE5C0100YJFM00103-026-4-Zrl@1	8.09183e-06	21.3203	0.127761	0.344559
	CE5C0100YJFM00103-027-1-Bdy@1	2.32819e-05	33.3337	0.129926	0.512976
	CE5C0100YJFM00103-003-12-Bdy@2	8.5701e-05	30.4629	0.127228	0.859582
	CE5C0100YJFM00103-024-1-Bdy@2	5.15633e-05	39.3274	0.128411	0.857379
	CE5C0100YJFM00103-026-4-Zrl@2	3.6953e-05	26.7179	0.129618	0.517709
	CE5C0100YJFM00103-027-1-Bdy@2	5.05632e-05	43.0817	0.127602	0.928737
	CE5C0100YJFM00103-027-1-Bdy@3	7.28089e-05	34.0586	0.130106	0.876145
All values and errors are corrected for background. Ratios are corrected for relative detector yields with repeat measurements of an external standard (NIST610 glass).
Abbreviations: Bdy = baddeleyite; Zrl = zirconolite; Trq =tranquillityite; Ap = apatite.
Shadowed data show significant terrestrial contamination and are not included for Pb-Pb isochron.

## Sheet: (d) porphyritic basalt clast
Extended data Figure 3, 207Pb/206Pb vs. 204Pb/206Pb plots of the data sets for Chang’E-5 basalts
Mineral type	Analytical spots	204Pb/206Pb	%	207Pb/206Pb	%
Plagioclase	CE5C0100YJFM00103-001-7-Lead@9	0.000778359	8.60998	0.358863	0.462065
	CE5C0100YJFM00103-001-7-Lead@12	0.000355807	35.3616	0.249704	1.47393
	CE5C0100YJFM00103-001-3-Lead@16	0.00328647	23.6089	0.337738	2.65888
	CE5C0100YJFM00103-001-3-Lead@17	0.000860698	22.9514	0.311146	1.36573
	CE5C0100YJFM00103-001-3-Lead@22	0.00113613	30.1683	0.365979	1.94173
Pyroxene	CE5C0100YJFM00103-001-3-Lead@2	0.00112067	16.9125	0.528838	0.952627
	CE5C0100YJFM00103-001-3-Lead@4	0.000750981	23.5799	0.342906	1.32411
	CE5C0100YJFM00103-001-3-Lead@8	0.000807654	11.401	0.341899	0.655161
	CE5C0100YJFM00103-001-3-Lead@13	0.00130366	7.56421	0.557295	0.451843
	CE5C0100YJFM00103-001-3-Lead@14	0.00077407	13.0239	0.346589	0.705967
	CE5C0100YJFM00103-001-3-Lead@15	0.000479328	11.8707	0.296188	0.537225
	CE5C0100YJFM00103-001-3-Lead@18	0.000303997	70.7214	0.219536	2.86983
	CE5C0100YJFM00103-001-3-Lead@20	0.00068766	4.09755	0.353988	0.206641
	CE5C0100YJFM00103-001-3-Lead@23	0.000751629	12.3143	0.328981	0.705662
	CE5C0100YJFM00103-001-3-Lead@25	0.000737895	25.8294	0.343374	1.37171
	CE5C0100YJFM00103-001-7-Lead@6	0.000695411	15.8166	0.365589	0.774788
	CE5C0100YJFM00103-001-7-Lead@7	0.000538212	16.6712	0.295288	0.800385
	CE5C0100YJFM00103-001-7-Lead@8	0.000646855	10.0029	0.351282	0.469099
	CE5C0100YJFM00103-001-7-Lead@13	0.000848463	11.4756	0.408865	0.613596
	CE5C0100YJFM00103-001-7-Lead@15	0.000668099	10.5443	0.370822	0.509119
	CE5C0100YJFM00103-001-3-Lead@6	0.0016937	19.6282	0.410406	1.48023
	CE5C0100YJFM00103-001-3-Lead@9	0.000687126	40.8389	0.231169	2.43938
	CE5C0100YJFM00103-001-3-Lead@21	0.000834527	23.5801	0.229221	1.55742
Matrix	CE5C0100YJFM00103-001-3-Lead@1	9.73216e-05	4.67803	0.15693	0.3
	CE5C0100YJFM00103-001-3-Lead@3	0.000619969	18.5753	0.315451	0.93336
	CE5C0100YJFM00103-001-3-Lead@5	0.00109526	12.5068	0.453398	0.732982
	CE5C0100YJFM00103-001-3-Lead@7	0.00047059	7.85859	0.270767	0.364853
	CE5C0100YJFM00103-001-3-Lead@10	0.000347958	15.433	0.218947	0.670738
	CE5C0100YJFM00103-001-3-Lead@12	0.000656167	44.736	0.30793	2.33373
	CE5C0100YJFM00103-001-3-Lead@19	0.00103151	19.2549	0.417793	1.12652
	CE5C0100YJFM00103-001-3-Lead@28	0.000390451	24.2583	0.260906	1.04095
	CE5C0100YJFM00103-001-7-Lead@1	0.000776447	7.51938	0.393554	0.389861
	CE5C0100YJFM00103-001-7-Lead@2	0.000868017	7.88452	0.408094	0.426694
	CE5C0100YJFM00103-001-7-Lead@4	0.000488932	20.4174	0.291318	0.939179
	CE5C0100YJFM00103-001-7-Lead@5	0.00122857	13.2535	0.515303	0.788206
	CE5C0100YJFM00103-001-7-Lead@10	0.000718332	10.1052	0.33143	0.536497
	CE5C0100YJFM00103-001-7-Lead@11	0.000698642	13.3677	0.306714	0.720635
	CE5C0100YJFM00103-001-7-Lead@14	0.000616303	10.7244	0.351154	0.51626
	CE5C0100YJFM00103-001-3-Lead@11	0.00114964	28.8841	0.378595	1.84733
	CE5C0100YJFM00103-001-3-Lead@24	0.00168867	30.1766	0.389102	2.31564
	CE5C0100YJFM00103-001-3-Lead@26	0.00215517	57.7972	0.503118	4.58632
	CE5C0100YJFM00103-001-3-Lead@27	0.0021839	22.9666	0.302149	2.19988
	CE5C0100YJFM00103-001-3-Lead@29	0.00128755	20.4256	0.405952	1.34847
	CE5C0100YJFM00103-001-7-Lead@3	0.0006261	30.1606	0.224652	1.73977
All values and errors are corrected for background. Ratios are corrected for relative detector yields with repeat measurements of an external standard (NIST610 glass).
Abbreviations: Bdy = baddeleyite; Zrl = zirconolite; Trq =tranquillityite; Ap = apatite.
Shadowed data show significant terrestrial contamination and are not included for Pb-Pb isochron.

## Sheet: (d) insert panel
Extended data Fig. 2d 207Pb/206Pb vs. 204Pb/206Pb plots of the data sets for Chang’E-5 basalt
Mineral type	Analytical spots	204Pb/206Pb	%	207Pb/206Pb	%
Plagioclase	CE5C0100YJFM00103-001-7-Lead@9	0.000778359	8.60998	0.358863	0.462065
	CE5C0100YJFM00103-001-7-Lead@12	0.000355807	35.3616	0.249704	1.47393
	CE5C0100YJFM00103-001-3-Lead@16	0.00328647	23.6089	0.337738	2.65888
	CE5C0100YJFM00103-001-3-Lead@17	0.000860698	22.9514	0.311146	1.36573
	CE5C0100YJFM00103-001-3-Lead@22	0.00113613	30.1683	0.365979	1.94173
Pyroxene	CE5C0100YJFM00103-001-3-Lead@2	0.00112067	16.9125	0.528838	0.952627
	CE5C0100YJFM00103-001-3-Lead@4	0.000750981	23.5799	0.342906	1.32411
	CE5C0100YJFM00103-001-3-Lead@8	0.000807654	11.401	0.341899	0.655161
	CE5C0100YJFM00103-001-3-Lead@13	0.00130366	7.56421	0.557295	0.451843
	CE5C0100YJFM00103-001-3-Lead@14	0.00077407	13.0239	0.346589	0.705967
	CE5C0100YJFM00103-001-3-Lead@15	0.000479328	11.8707	0.296188	0.537225
	CE5C0100YJFM00103-001-3-Lead@18	0.000303997	70.7214	0.219536	2.86983
	CE5C0100YJFM00103-001-3-Lead@20	0.00068766	4.09755	0.353988	0.206641
	CE5C0100YJFM00103-001-3-Lead@23	0.000751629	12.3143	0.328981	0.705662
	CE5C0100YJFM00103-001-3-Lead@25	0.000737895	25.8294	0.343374	1.37171
	CE5C0100YJFM00103-001-7-Lead@6	0.000695411	15.8166	0.365589	0.774788
	CE5C0100YJFM00103-001-7-Lead@7	0.000538212	16.6712	0.295288	0.800385
	CE5C0100YJFM00103-001-7-Lead@8	0.000646855	10.0029	0.351282	0.469099
	CE5C0100YJFM00103-001-7-Lead@13	0.000848463	11.4756	0.408865	0.613596
	CE5C0100YJFM00103-001-7-Lead@15	0.000668099	10.5443	0.370822	0.509119
	CE5C0100YJFM00103-001-3-Lead@6	0.0016937	19.6282	0.410406	1.48023
	CE5C0100YJFM00103-001-3-Lead@9	0.000687126	40.8389	0.231169	2.43938
	CE5C0100YJFM00103-001-3-Lead@21	0.000834527	23.5801	0.229221	1.55742
Matrix	CE5C0100YJFM00103-001-3-Lead@1	9.73216e-05	4.67803	0.15693	0.3
	CE5C0100YJFM00103-001-3-Lead@3	0.000619969	18.5753	0.315451	0.93336
	CE5C0100YJFM00103-001-3-Lead@5	0.00109526	12.5068	0.453398	0.732982
	CE5C0100YJFM00103-001-3-Lead@7	0.00047059	7.85859	0.270767	0.364853
	CE5C0100YJFM00103-001-3-Lead@10	0.000347958	15.433	0.218947	0.670738
	CE5C0100YJFM00103-001-3-Lead@12	0.000656167	44.736	0.30793	2.33373
	CE5C0100YJFM00103-001-3-Lead@19	0.00103151	19.2549	0.417793	1.12652
	CE5C0100YJFM00103-001-3-Lead@28	0.000390451	24.2583	0.260906	1.04095
	CE5C0100YJFM00103-001-7-Lead@1	0.000776447	7.51938	0.393554	0.389861
	CE5C0100YJFM00103-001-7-Lead@2	0.000868017	7.88452	0.408094	0.426694
	CE5C0100YJFM00103-001-7-Lead@4	0.000488932	20.4174	0.291318	0.939179
	CE5C0100YJFM00103-001-7-Lead@5	0.00122857	13.2535	0.515303	0.788206
	CE5C0100YJFM00103-001-7-Lead@10	0.000718332	10.1052	0.33143	0.536497
	CE5C0100YJFM00103-001-7-Lead@11	0.000698642	13.3677	0.306714	0.720635
	CE5C0100YJFM00103-001-7-Lead@14	0.000616303	10.7244	0.351154	0.51626
	CE5C0100YJFM00103-001-3-Lead@11	0.00114964	28.8841	0.378595	1.84733
	CE5C0100YJFM00103-001-3-Lead@24	0.00168867	30.1766	0.389102	2.31564
	CE5C0100YJFM00103-001-3-Lead@26	0.00215517	57.7972	0.503118	4.58632
	CE5C0100YJFM00103-001-3-Lead@27	0.0021839	22.9666	0.302149	2.19988
	CE5C0100YJFM00103-001-3-Lead@29	0.00128755	20.4256	0.405952	1.34847
	CE5C0100YJFM00103-001-7-Lead@3	0.0006261	30.1606	0.224652	1.73977
All values and errors are corrected for background. Ratios are corrected for relative detector yields with repeat measurements of an external standard (NIST610 glass).
Abbreviations: Bdy = baddeleyite; Zrl = zirconolite; Trq =tranquillityite; Ap = apatite.
Shadowed data show significant terrestrial contamination and are not included for Pb-Pb isochron.
