# Supplementary material for: Two-billion-year-old volcanism on the Moon from Chang’e-5 basalts
Source: Nature. 2021 Oct 19;600(7887):54–8. doi: 10.1038/s41586-021-04100-2 (PMC8636262; doi:10.1038/s41586-021-04100-2)
Supplement: Supplementary file 7 — Source Data Extended Data Fig. 4 [file 41586_2021_4100_MOESM7_ESM.xlsx]

## Sheet: Extended data Fig. 4
Extended data Figure 4
Name	Mineral		207Pb/206Pb	abs Err	UO/208Pb	abs Err
CE5C0400YJFM00406-004-Pl@6	Pl	†	0.855123	0.0162188	0.00590865	0.00292579
CE5C0100YJFM00103-001-Pl@5	Pl	†	0.871994	0.027049	0.00840676	0.00840676
CE5C0400YJFM00406-002-Pl@3	Pl	†	0.8551	0.0277272	0.00859262	0.00601828
CE5C0400YJFM00406-004-Pl@7	Pl	†	0.858002	0.0164479	0.00882088	0.00356701
CE5C0100YJFM00103-001-Pl@8	Pl	†	0.869739	0.0282816	0.00925908	0.00648536
CE5C0400YJFM00406-005-Pl@2	Pl		0.867746	0.0475381	0.0233091	0.0163417
CE5C0400YJFM00406-002-Pl@6	Pl		0.839665	0.0196319	0.0260726	0.00615422
CE5C0000YJYX042GP-Pl@2	Pl		0.846557	0.0100624	0.0270489	0.00541953
CE5C0100YJFM00103-001-Pl@2	Pl		0.832964	0.0124235	0.0286062	0.00508147
CE5C0000YJYX042GP-Pl@1	Pl		0.832289	0.0087402	0.031295	0.00508729
CE5C0400YJFM00406-005-Pl@5	Pl		0.769714	0.0270199	0.032777	0.0112239
CE5C0100YJFM00103-024-Pl@1	Pl		0.758964	0.0405399	0.056962	0.0178995
CE5C0100YJFM00103-003-Pl@4	Pl		0.733973	0.06485	0.0604436	0.0300384
CE5C0400YJFM00406-002-Pl@1	Pl		0.794429	0.0289167	0.0767138	0.0767138
CE5C0100YJFM00103-026-Pl@1	Pl		0.757028	0.0236276	0.113383	0.0206471
CE5C0400YJFM00406-005-Pl@6	Pl		0.767204	0.00861049	0.180585	0.00769999
CE5C0000YJYX042GP-Pl@4	Pl		0.568681	0.0187112	0.224029	0.0408333
CE5C0100YJFM00103-026-Pl@6	Pl		0.62746	0.0132047	0.224796	0.0177442
CE5C0100YJFM00103-025-Pl@4	Pl		0.711502	0.060581	0.237782	0.0639006
CE5C0400YJFM00406-005-Pl@3	Pl		0.665946	0.00965795	0.265565	0.00475043
CE5C0000YJYX042GP-Pl@7	Pl		0.660209	0.0110468	0.27796	0.0120919
CE5C0100YJFM00103-003-Pl@3	Pl		0.669902	0.0460319	0.335933	0.0600904
CE5C0100YJFM00103-025-Pl@5	Pl		0.617189	0.0220288	0.36872	0.0389796
CE5C0100YJFM00103-024-Pl@4	Pl		0.496062	0.0230346	0.371392	0.0494569
CE5C0100YJFM00103-024-Pl@3	Pl		0.612923	0.0357048	0.376233	0.0619165
CE5C0400YJFM00406-002-Pl@7	Pl		0.780721	0.0245588	0.409933	0.0408663
CE5C0100YJFM00103-001-3-Lead@13	Pyx		0.557295	0.0025181	0.478961	0.00498065
CE5C0100YJFM00103-001-Pl@10	Pl		0.797831	0.0158556	0.480983	0.027631
CE5C0100YJFM00103-003-Pl@2	Pl		0.482799	0.0138475	0.495664	0.0247804
CE5C0400YJFM00406-004-Pl@2	Pl		0.770491	0.00628819	0.513865	0.0115968
CE5C0400YJFM00406-005-Pl@4	Pl		0.470531	0.0217232	0.525746	0.052794
CE5C0100YJFM00103-001-3-Lead@29	Matrix		0.405952	0.00547414	0.592968	0.0152287
CE5C0100YJFM00103-001-3-Lead@2	Pyx		0.528838	0.00503785	0.642615	0.0136224
CE5C0000YJYX042GP-Pl@3	Pl		0.319969	0.00897952	0.692492	0.0402087
CE5C0100YJFM00103-026-Pl@6	Pl		0.467942	0.0303502	0.693471	0.0926337
CE5C0100YJFM00103-001-7-Lead@3	Matrix		0.224652	0.00390843	0.711222	0.0140137
CE5C0100YJFM00103-001-Pl@7	Pl		0.378157	0.00322591	0.728352	0.0047794
CE5C0100YJFM00103-026-Pl@7	Pl		0.356047	0.0207562	0.733157	0.0810628
CE5C0100YJFM00103-001-3-Lead@4	Pyx		0.342906	0.00454043	0.735276	0.0144171
CE5C0100YJFM00103-001-3-Lead@11	Matrix		0.378595	0.0069939	0.735688	0.0198919
CE5C0100YJFM00103-001-3-Lead@12	Matrix		0.30793	0.00718624	0.74892	0.0273615
CE5C0100YJFM00103-001-3-Lead@5	Matrix		0.453398	0.00332333	0.771433	0.0120741
CE5C0100YJFM00103-001-3-Lead@24	Matrix		0.389102	0.00901018	0.772055	0.0332683
CE5C0400YJFM00406-002-Pl@4	Pl		0.421187	0.00517413	0.775786	0.00935053
CE5C0100YJFM00103-025-Pl@2	Pl		0.474026	0.0162635	0.777333	0.053075
CE5C0100YJFM00103-025-Pl@6	Pl		0.450318	0.0254611	0.778781	0.0809993
CE5C0000YJYX042GP-Pl@6	Pl		0.213237	0.000319376	0.780437	0.00137473
CE5C0100YJFM00103-025-Pl@1	Pl		0.598188	0.00462009	0.797433	0.0138248
CE5C0100YJFM00103-001-3-Lead@23	Pyx		0.328981	0.00232149	0.811967	0.00839313
CE5C0100YJFM00103-001-3-Lead@28	Matrix		0.260906	0.0027159	0.861813	0.0120403
CE5C0100YJFM00103-026-Pl@5	Pl		0.486398	0.0268578	0.87268	0.0886578
CE5C0100YJFM00103-001-Pl@11	Pl		0.302684	0.00104132	0.886807	0.00459537
CE5C0400YJFM00406-005-Pl@1	Pl		0.305602	0.0063612	0.886807	0.00459537
CE5C0100YJFM00103-001-3-Lead@8	Pyx		0.341899	0.00223998	0.890341	0.00848823
CE5C0100YJFM00103-001-3-Lead@25	Pyx		0.343374	0.0047101	0.894467	0.0204656
CE5C0100YJFM00103-001-7-Lead@5	Matrix		0.515303	0.00406165	0.90667	0.0137438
CE5C0100YJFM00103-001-3-Lead@19	Matrix		0.417793	0.00470651	0.920382	0.0167495
CE5C0100YJFM00103-001-3-Lead@22	Pl		0.365979	0.00710632	0.929687	0.0285718
CE5C0400YJFM00406-004-Pl@3	Pl		0.640578	0.00928459	0.938433	0.0272257
CE5C0100YJFM00103-001-7-Lead@13	Pyx		0.408865	0.00250878	0.952146	0.010013
CE5C0100YJFM00103-001-3-Lead@3	Matrix		0.315451	0.00294429	1.00426	0.0148986
CE5C0400YJFM00406-004-Pl@4	Pl		0.674229	0.0111993	1.01119	0.0329719
CE5C0100YJFM00103-026-Pl@8	Pl		0.435383	0.0149125	1.01185	0.0565571
CE5C0100YJFM00103-001-Pl@4	Pl		0.355982	0.0022314	1.05582	0.00865233
CE5C0100YJFM00103-001-7-Lead@6	Pyx		0.365589	0.00283254	1.08294	0.015011
CE5C0400YJFM00406-004-Pl@5	Pl		0.466556	0.0088028	1.08866	0.0348046
CE5C0100YJFM00103-024-Pl@2	Pl		0.405094	0.0185624	1.0954	0.0801084
CE5C0100YJFM00103-001-3-Lead@14	Pyx		0.346589	0.0024468	1.12218	0.0110158
CE5C0100YJFM00103-001-3-Lead@18	Pyx		0.219536	0.00630031	1.12969	0.0358901
CE5C0100YJFM00103-001-7-Lead@14	Matrix		0.351154	0.00181287	1.15114	0.00875161
CE5C0100YJFM00103-026-Pl@3	Pl		0.525371	0.0283645	1.16743	0.100771
CE5C0100YJFM00103-001-3-Lead@20	Pyx		0.353988	0.000731484	1.17428	0.00336835
CE5C0100YJFM00103-001-3-Lead@16	Pl		0.337738	0.00898004	1.20959	0.0441924
CE5C0100YJFM00103-001-Pl@3	Pl		0.307549	0.00181606	1.24875	0.010007
CE5C0100YJFM00103-001-7-Lead@11	Matrix		0.306714	0.00221029	1.26475	0.01158
CE5C0100YJFM00103-001-7-Lead@4	Matrix		0.291318	0.00273599	1.32877	0.0139567
CE5C0100YJFM00103-003-Pl@1	Pl		0.287015	0.00155493	1.39076	0.00840088
CE5C0100YJFM00103-001-7-Lead@15	Pyx		0.370822	0.00188792	1.39327	0.00961257
CE5C0100YJFM00103-001-7-Lead@2	Matrix		0.408094	0.00174131	1.39393	0.00893847
CE5C0100YJFM00103-001-3-Lead@27	Matrix		0.302149	0.00664691	1.41194	0.0352726
CE5C0100YJFM00103-001-3-Lead@6	Pyx		0.410406	0.00607493	1.41308	0.0322613
CE5C0100YJFM00103-001-7-Lead@7	Pyx		0.295288	0.00236344	1.44095	0.0136915
CE5C0400YJFM00406-002-Pl@5	Pl		0.325688	0.00803487	1.44694	0.0177369
CE5C0400YJFM00406-004-Pl@1	Pl		0.32765	0.00339453	1.44694	0.0177369
CE5C0100YJFM00103-001-Pl@1	Pl		0.347366	0.00169964	1.45297	0.00975981
CE5C0100YJFM00103-026-Pl@7	Pl		0.480571	0.0279512	1.45636	0.123026
CE5C0000YJYX042GP-Pl@5	Pl		0.151767	0.000115722	1.46258	0.0015848
CE5C0100YJFM00103-001-7-Lead@10	Matrix		0.33143	0.00177811	1.47539	0.0102466
CE5C0100YJFM00103-001-3-Lead@7	Matrix		0.270767	0.000987902	1.47665	0.00621084
CE5C0100YJFM00103-001-7-Lead@1	Matrix		0.393554	0.00153431	1.57201	0.00695413
CE5C0100YJFM00103-001-7-Lead@9	Pl		0.358863	0.00165818	1.63069	0.00938965
CE5C0100YJFM00103-001-3-Lead@26	Matrix		0.503118	0.0230746	1.63805	0.102693
CE5C0100YJFM00103-001-3-Lead@9	Pyx		0.231169	0.0056391	1.66601	0.0402867
CE5C0100YJFM00103-001-7-Lead@8	Pyx		0.351282	0.00164786	1.71681	0.0102714
CE5C0100YJFM00103-026-Pl@4	Pl		0.311969	0.00261641	1.77757	0.00847233
CE5C0100YJFM00103-001-3-Lead@10	Matrix		0.218947	0.00146856	1.89156	0.011846
CE5C0100YJFM00103-025-Pl@3	Pl		0.471325	0.00731577	2.05916	0.0255259
CE5C0100YJFM00103-001-3-Lead@15	Pyx		0.296188	0.0015912	2.10042	0.013098
CE5C0100YJFM00103-001-3-Lead@21	Pyx		0.229221	0.00356994	2.16589	0.0365161
CE5C0400YJFM00406-002-Pl@2	Pl		0.285141	0.00239612	2.18189	0.00900507
CE5C0100YJFM00103-001-Pl@6	Pl		0.412709	0.00227324	2.25817	0.00778497
CE5C0100YJFM00103-001-7-Lead@12	Pl		0.249704	0.00368046	2.40832	0.0343499
CE5C0100YJFM00103-001-3-Lead@17	Pl		0.311146	0.00424943	2.95755	0.0386322
CE5C0100YJFM00103-026-Pl@2	Pl		0.166183	0.00130805	4.2079	0.0272726
CE5C0100YJFM00103-001-3-Lead@1	Matrix		0.15693	0.000470789	5.9682	0.00816535
† Values used in calculation of initial Pb compositions
Abbreviation: Bdy = baddeleyite; Zrl = zirconolite; Trq =tranquillityite; Ap = apatite; Pl = plagioclase; pyx = pyroxene
